# Supplementary material for: (Dimeth­oxy­phosphor­yl)(furan-2-yl)methyl 2-(2,4-dichloro­phen­oxy)acetate
Source: Acta Crystallogr Sect E Struct Rep Online. 2010 Oct 30;66(Pt 11):o2962. doi: 10.1107/S1600536810042820 (PMC3009241; doi:10.1107/S1600536810042820)
Supplement: Supplementary file 1 [file e-66-o2962-sup1.cif]

##############################################################################
###                                                                        ###
###        Electronic paper (Acta Crystallographica Section E)             ###
###                                                                        ###
##############################################################################
#                                                                            #
# This CIF contains the data in a paper accepted for publication in Acta     #
# Crystallographica Section E. It conforms to the requirements of Notes      #
# for Authors for Section E, and has been peer reviewed under the auspices   #
# of the IUCr Commission on Journals.                                        #
#                                                                            #
# Full details of the Crystallographic Information File format               #
# are given in the paper "The Crystallographic Information File (CIF):       #
# a New Standard Archive File for Crystallography" by S. R. Hall, F. H.      #
# Allen and I. D. Brown [Acta Cryst. (1991), A47, 655-685].                  #
#                                                                            #
# The current version of the core CIF dictionary is obtainable from          #
# ftp://ftp.iucr.org/pub/cif_core.dic. The current version number is 2.4.    #
#                                                                            #
# Software is freely available for graphical display of the structure(s) in  #
# this CIF.  For information consult the CIF home page http://www.iucr.org/  #
# cif/home.html                                                              #
#                                                                            #
# This file may be used for bona fide research purposes within the           #
# scientific community so long as proper attribution is given to the journal # 
# article from which it was obtained.                                        #
#                                                                            #
##############################################################################
                                             
data_I
_audit_creation_method     SHELXL-97
_chemical_name_systematic
;
(Dimethoxyphosphoryl)(furan-2-yl)methyl 2-(2,4-dichlorophenoxy)acetate
;
_chemical_name_common
;
<i>O</i>,<i>O</i>-Dimethyl
{[(2,4-dichlorophenoxy)acetoxy](furan-2-yl)methyl}phosphonate
;
_chemical_formula_moiety     'C15 H15 Cl2 O7 P'
_chemical_formula_sum     'C15 H15 Cl2 O7 P'
_chemical_formula_iupac     'C15 H15 Cl2 O7 P'
_chemical_formula_weight     409.14
_chemical_melting_point     ?
_symmetry_cell_setting     monoclinic
_symmetry_space_group_name_H-M     'P 21/c'
_symmetry_space_group_name_Hall     '-P 2ybc'
loop_
    _symmetry_equiv_pos_as_xyz
    'x, y, z'
    '-x, y+1/2, -z+1/2'
    '-x, -y, -z'
    'x, -y-1/2, z-1/2'
_cell_length_a     8.5380(7)
_cell_length_b     17.3111(14)
_cell_length_c     12.4003(10)
_cell_angle_alpha     90.00
_cell_angle_beta     98.4750(10)
_cell_angle_gamma     90.00
_cell_volume     1812.8(3)
_cell_formula_units_Z     4
_cell_measurement_reflns_used     4066
_cell_measurement_theta_min     2.35
_cell_measurement_theta_max     28.16
_cell_measurement_temperature     292(2)
_exptl_crystal_description     block
_exptl_crystal_colour     colourless
_exptl_crystal_size_max     0.30
_exptl_crystal_size_mid     0.20
_exptl_crystal_size_min     0.20
_exptl_crystal_density_diffrn     1.499
_exptl_crystal_density_meas     ?
_exptl_crystal_density_method     'not measured'
_exptl_crystal_F_000     840
_exptl_absorpt_coefficient_mu     0.480
_exptl_absorpt_correction_type     none
_exptl_absorpt_process_details     ?
_exptl_absorpt_correction_T_min     ?
_exptl_absorpt_correction_T_max     ?
_exptl_special_details
;
;
_diffrn_ambient_temperature     292(2)
_diffrn_radiation_type     MoK\a
_diffrn_radiation_wavelength     0.71073
_diffrn_radiation_source     'fine-focus sealed tube'
_diffrn_radiation_monochromator     graphite
_diffrn_measurement_device_type     'Bruker SMART APEX CCD area-detector'
_diffrn_measurement_method     'phi and omega scans'
_diffrn_detector_area_resol_mean     ?
_diffrn_reflns_number     12335
_diffrn_reflns_av_R_equivalents     0.0479
_diffrn_reflns_av_sigmaI/netI     0.0423
_diffrn_reflns_theta_min     2.03
_diffrn_reflns_theta_max     27.50
_diffrn_reflns_theta_full     27.50
_diffrn_measured_fraction_theta_max     0.995
_diffrn_measured_fraction_theta_full     0.995
_diffrn_reflns_limit_h_min     -11
_diffrn_reflns_limit_h_max     11
_diffrn_reflns_limit_k_min     -22
_diffrn_reflns_limit_k_max     19
_diffrn_reflns_limit_l_min     -15
_diffrn_reflns_limit_l_max     15
_diffrn_standards_number     ?
_diffrn_standards_interval_count     ?
_diffrn_standards_interval_time     ?
_diffrn_standards_decay_%     ?
_refine_special_details
;
Refinement of <i>F</i>^2^ against ALL reflections. The weighted <i>R</i>-factor
<i>wR</i> and goodness of fit <i>S</i> are based on <i>F</i>^2^, conventional
<i>R</i>-factors <i>R</i> are based on <i>F</i>, with <i>F</i> set to zero for
negative <i>F</i>^2^. The threshold expression of <i>F</i>^2^ >
\s(<i>F</i>^2^) is used only for calculating <i>R</i>-factors(gt) <i>etc</i>.
and is not relevant to the choice of reflections for refinement.
<i>R</i>-factors based on <i>F</i>^2^ are statistically about twice as large
as those based on <i>F</i>, and <i>R</i>- factors based on ALL data will be
even larger.
;
_reflns_number_total     4135
_reflns_number_gt     3158
_reflns_threshold_expression     I>2sigma(I)
_refine_ls_structure_factor_coef     Fsqd
_refine_ls_matrix_type     full
_refine_ls_R_factor_all     0.0653
_refine_ls_R_factor_gt     0.0493
_refine_ls_wR_factor_gt     0.1238
_refine_ls_wR_factor_ref     0.1328
_refine_ls_goodness_of_fit_ref     1.054
_refine_ls_restrained_S_all     1.054
_refine_ls_number_reflns     4135
_refine_ls_number_parameters     228
_refine_ls_number_restraints     0
_refine_ls_hydrogen_treatment     constr
_refine_ls_weighting_scheme     calc
_refine_ls_weighting_details
         'calc w=1/[\s^2^(Fo^2^)+(0.0672P)^2^+0.2806P] where P=(Fo^2^+2Fc^2^)/3'
_atom_sites_solution_hydrogens     geom
_atom_sites_solution_primary     direct
_atom_sites_solution_secondary     difmap
_refine_ls_shift/su_max     0.001
_refine_ls_shift/su_mean     0.000
_refine_diff_density_max     0.359
_refine_diff_density_min     -0.313
_refine_ls_extinction_method     none
_refine_ls_extinction_coef     ?
loop_
    _atom_type_symbol
    _atom_type_description
    _atom_type_scat_dispersion_real
    _atom_type_scat_dispersion_imag
    _atom_type_scat_source
    'C' 'C' 0.0033 0.0016
                         'International Tables Vol C Tables 4.2.6.8 and 6.1.1.4'
    'H' 'H' 0.0000 0.0000
                         'International Tables Vol C Tables 4.2.6.8 and 6.1.1.4'
    'O' 'O' 0.0106 0.0060
                         'International Tables Vol C Tables 4.2.6.8 and 6.1.1.4'
    'P' 'P' 0.1023 0.0942
                         'International Tables Vol C Tables 4.2.6.8 and 6.1.1.4'
    'Cl' 'Cl' 0.1484 0.1585
                         'International Tables Vol C Tables 4.2.6.8 and 6.1.1.4'
_computing_data_collection     'SMART (Bruker, 2001)'
_computing_cell_refinement     'SAINT (Bruker, 2001)'
_computing_data_reduction     'SAINT (Bruker, 2001)'
_computing_structure_solution     'SHELXS97 (Sheldrick, 2008)'
_computing_structure_refinement     'SHELXL97 (Sheldrick, 2008)'
_computing_molecular_graphics     'SHELXTL (Sheldrick, 2008)'
_computing_publication_material     'SHELXTL (Sheldrick, 2008)'
loop_
    _atom_site_type_symbol
    _atom_site_label
    _atom_site_fract_x
    _atom_site_fract_y
    _atom_site_fract_z
    _atom_site_U_iso_or_equiv
    _atom_site_adp_type
    _atom_site_calc_flag
    _atom_site_refinement_flags
    _atom_site_occupancy
    _atom_site_disorder_assembly
    _atom_site_disorder_group
    C C1 0.6128(3) 0.35463(14) 0.10119(19) 0.0489(5) Uani d . 1 . .
    C C2 0.4929(3) 0.40648(14) 0.10635(19) 0.0545(6) Uani d . 1 . .
    H H2 0.4350 0.4262 0.0429 0.065 Uiso calc R 1 . .
    C C3 0.4592(3) 0.42900(14) 0.20734(19) 0.0474(5) Uani d . 1 . .
    C C4 0.5448(2) 0.40033(12) 0.30291(17) 0.0377(4) Uani d . 1 . .
    C C5 0.6644(2) 0.34767(12) 0.29467(18) 0.0411(5) Uani d . 1 . .
    H H5 0.7220 0.3274 0.3578 0.049 Uiso calc R 1 . .
    C C6 0.7000(3) 0.32463(13) 0.1940(2) 0.0459(5) Uani d . 1 . .
    H H6 0.7812 0.2896 0.1892 0.055 Uiso calc R 1 . .
    C C7 0.5786(2) 0.39588(13) 0.49683(17) 0.0412(5) Uani d . 1 . .
    H H7A 0.5747 0.3400 0.4922 0.049 Uiso calc R 1 . .
    H H7B 0.5227 0.4116 0.5559 0.049 Uiso calc R 1 . .
    C C8 0.7491(2) 0.42157(12) 0.52171(16) 0.0361(4) Uani d . 1 . .
    C C9 0.9975(2) 0.39109(12) 0.62871(16) 0.0361(4) Uani d . 1 . .
    H H9 1.0269 0.4344 0.5849 0.043 Uiso calc R 1 . .
    C C10 1.0363(2) 0.41187(12) 0.74493(17) 0.0390(5) Uani d . 1 . .
    C C11 1.1050(3) 0.47563(13) 0.78872(19) 0.0449(5) Uani d . 1 . .
    H H11 1.1352 0.5186 0.7517 0.054 Uiso calc R 1 . .
    C C12 1.1229(3) 0.46505(18) 0.9034(2) 0.0631(7) Uani d . 1 . .
    H H12 1.1684 0.4998 0.9560 0.076 Uiso calc R 1 . .
    C C13 1.0633(3) 0.39691(18) 0.9214(2) 0.0642(7) Uani d . 1 . .
    H H13 1.0593 0.3757 0.9898 0.077 Uiso calc R 1 . .
    C C14 1.1220(4) 0.35140(18) 0.3883(2) 0.0681(8) Uani d . 1 . .
    H H14A 1.0862 0.4032 0.3976 0.102 Uiso calc R 1 . .
    H H14B 1.0867 0.3348 0.3149 0.102 Uiso calc R 1 . .
    H H14C 1.2355 0.3499 0.4026 0.102 Uiso calc R 1 . .
    C C15 1.3707(3) 0.3126(2) 0.7176(2) 0.0762(9) Uani d . 1 . .
    H H15A 1.3491 0.3517 0.7684 0.114 Uiso calc R 1 . .
    H H15B 1.4810 0.3138 0.7104 0.114 Uiso calc R 1 . .
    H H15C 1.3442 0.2628 0.7438 0.114 Uiso calc R 1 . .
    Cl Cl1 0.65651(11) 0.32723(5) -0.02623(6) 0.0777(3) Uani d . 1 . .
    Cl Cl2 0.30927(9) 0.49516(5) 0.21544(6) 0.0819(3) Uani d . 1 . .
    O O1 0.50190(16) 0.42765(9) 0.39781(12) 0.0444(4) Uani d . 1 . .
    O O2 0.80530(19) 0.47377(9) 0.47743(14) 0.0548(4) Uani d . 1 . .
    O O3 0.82710(15) 0.37669(8) 0.59892(11) 0.0394(3) Uani d . 1 . .
    O O4 1.0077(2) 0.36170(10) 0.82338(14) 0.0610(5) Uani d . 1 . .
    O O5 1.0513(2) 0.23366(9) 0.64065(14) 0.0552(4) Uani d . 1 . .
    O O6 1.0582(2) 0.30095(10) 0.46306(13) 0.0546(4) Uani d . 1 . .
    O O7 1.27695(17) 0.32711(10) 0.61288(14) 0.0510(4) Uani d . 1 . .
    P P1 1.09650(6) 0.30439(3) 0.58986(5) 0.04063(17) Uani d . 1 . .
loop_
    _atom_site_aniso_label
    _atom_site_aniso_U_11
    _atom_site_aniso_U_22
    _atom_site_aniso_U_33
    _atom_site_aniso_U_12
    _atom_site_aniso_U_13
    _atom_site_aniso_U_23
    C1 0.0557(13) 0.0517(14) 0.0399(12) -0.0049(11) 0.0090(10) -0.0065(10)
    C2 0.0591(14) 0.0644(16) 0.0368(13) 0.0079(12) -0.0036(11) 0.0024(11)
    C3 0.0411(11) 0.0545(13) 0.0442(13) 0.0110(10) -0.0014(10) 0.0008(11)
    C4 0.0301(9) 0.0439(11) 0.0377(11) -0.0011(8) 0.0003(8) -0.0009(9)
    C5 0.0352(10) 0.0446(12) 0.0415(12) 0.0010(9) -0.0015(9) 0.0027(9)
    C6 0.0425(11) 0.0432(12) 0.0522(14) 0.0026(9) 0.0082(10) -0.0050(10)
    C7 0.0357(10) 0.0517(13) 0.0356(11) -0.0018(9) 0.0031(8) 0.0030(9)
    C8 0.0373(10) 0.0402(11) 0.0301(10) -0.0008(8) 0.0023(8) -0.0016(8)
    C9 0.0308(9) 0.0402(11) 0.0362(11) -0.0047(8) 0.0018(8) 0.0062(9)
    C10 0.0356(10) 0.0443(12) 0.0369(11) 0.0040(9) 0.0046(9) 0.0037(9)
    C11 0.0509(13) 0.0404(12) 0.0436(13) -0.0089(10) 0.0070(10) -0.0034(10)
    C12 0.0587(15) 0.0773(19) 0.0502(15) 0.0000(14) -0.0022(12) -0.0206(14)
    C13 0.0732(17) 0.084(2) 0.0352(13) 0.0139(16) 0.0064(12) 0.0061(13)
    C14 0.0799(19) 0.088(2) 0.0378(14) -0.0214(16) 0.0133(13) 0.0000(13)
    C15 0.0442(14) 0.116(3) 0.0642(19) 0.0139(15) -0.0057(13) 0.0160(17)
    Cl1 0.1028(6) 0.0855(5) 0.0477(4) 0.0091(4) 0.0213(4) -0.0122(3)
    Cl2 0.0755(5) 0.1100(6) 0.0563(4) 0.0552(4) -0.0029(3) 0.0040(4)
    O1 0.0355(7) 0.0607(10) 0.0353(8) 0.0096(7) -0.0004(6) -0.0011(7)
    O2 0.0500(9) 0.0558(10) 0.0541(10) -0.0142(8) -0.0072(7) 0.0202(8)
    O3 0.0322(7) 0.0458(8) 0.0389(8) -0.0049(6) 0.0004(6) 0.0105(6)
    O4 0.0774(12) 0.0568(11) 0.0505(10) -0.0025(9) 0.0147(9) 0.0053(8)
    O5 0.0657(10) 0.0453(9) 0.0558(10) -0.0021(8) 0.0123(8) 0.0066(8)
    O6 0.0633(10) 0.0619(10) 0.0387(9) -0.0138(8) 0.0074(8) -0.0046(7)
    O7 0.0370(8) 0.0686(11) 0.0468(9) 0.0026(7) 0.0043(7) 0.0063(8)
    P1 0.0402(3) 0.0448(3) 0.0369(3) -0.0021(2) 0.0060(2) 0.0002(2)
_geom_special_details
;
All e.s.d.'s (except the e.s.d. in the dihedral angle between two l.s. planes)
are estimated using the full covariance matrix. The cell e.s.d.'s are taken
into account individually in the estimation of e.s.d.'s in distances, angles
and torsion angles; correlations between e.s.d.'s in cell parameters are only
used when they are defined by crystal symmetry. An approximate (isotropic)
treatment of cell e.s.d.'s is used for estimating e.s.d.'s involving l.s.
planes.
;
loop_
    _geom_bond_atom_site_label_1
    _geom_bond_atom_site_label_2
    _geom_bond_site_symmetry_2
    _geom_bond_distance
    _geom_bond_publ_flag
    C1 C2 . 1.370(3) ?
    C1 C6 . 1.377(3) ?
    C1 Cl1 . 1.742(2) ?
    C2 C3 . 1.382(3) ?
    C2 H2 . 0.9300 ?
    C3 C4 . 1.389(3) ?
    C3 Cl2 . 1.732(2) ?
    C4 O1 . 1.367(2) ?
    C4 C5 . 1.384(3) ?
    C5 C6 . 1.386(3) ?
    C5 H5 . 0.9300 ?
    C6 H6 . 0.9300 ?
    C7 O1 . 1.415(2) ?
    C7 C8 . 1.509(3) ?
    C7 H7A . 0.9700 ?
    C7 H7B . 0.9700 ?
    C8 O2 . 1.194(2) ?
    C8 O3 . 1.333(2) ?
    C9 O3 . 1.468(2) ?
    C9 C10 . 1.475(3) ?
    C9 P1 . 1.822(2) ?
    C9 H9 . 0.9800 ?
    C10 C11 . 1.328(3) ?
    C10 O4 . 1.353(2) ?
    C11 C12 . 1.419(3) ?
    C11 H11 . 0.9300 ?
    C12 C13 . 1.317(4) ?
    C12 H12 . 0.9300 ?
    C13 O4 . 1.380(3) ?
    C13 H13 . 0.9300 ?
    C14 O6 . 1.438(3) ?
    C14 H14A . 0.9600 ?
    C14 H14B . 0.9600 ?
    C14 H14C . 0.9600 ?
    C15 O7 . 1.444(3) ?
    C15 H15A . 0.9600 ?
    C15 H15B . 0.9600 ?
    C15 H15C . 0.9600 ?
    O5 P1 . 1.4548(16) ?
    O6 P1 . 1.5591(17) ?
    O7 P1 . 1.5749(16) ?
loop_
    _geom_angle_atom_site_label_1
    _geom_angle_atom_site_label_2
    _geom_angle_atom_site_label_3
    _geom_angle_site_symmetry_1
    _geom_angle_site_symmetry_3
    _geom_angle
    _geom_angle_publ_flag
    C2 C1 C6 . . 121.6(2) ?
    C2 C1 Cl1 . . 118.84(19) ?
    C6 C1 Cl1 . . 119.56(19) ?
    C1 C2 C3 . . 118.9(2) ?
    C1 C2 H2 . . 120.5 ?
    C3 C2 H2 . . 120.5 ?
    C2 C3 C4 . . 121.3(2) ?
    C2 C3 Cl2 . . 119.57(18) ?
    C4 C3 Cl2 . . 119.15(18) ?
    O1 C4 C5 . . 125.83(19) ?
    O1 C4 C3 . . 115.91(19) ?
    C5 C4 C3 . . 118.3(2) ?
    C4 C5 C6 . . 121.2(2) ?
    C4 C5 H5 . . 119.4 ?
    C6 C5 H5 . . 119.4 ?
    C1 C6 C5 . . 118.7(2) ?
    C1 C6 H6 . . 120.6 ?
    C5 C6 H6 . . 120.6 ?
    O1 C7 C8 . . 111.83(16) ?
    O1 C7 H7A . . 109.2 ?
    C8 C7 H7A . . 109.2 ?
    O1 C7 H7B . . 109.2 ?
    C8 C7 H7B . . 109.2 ?
    H7A C7 H7B . . 107.9 ?
    O2 C8 O3 . . 125.38(18) ?
    O2 C8 C7 . . 124.74(19) ?
    O3 C8 C7 . . 109.87(17) ?
    O3 C9 C10 . . 111.03(15) ?
    O3 C9 P1 . . 105.95(13) ?
    C10 C9 P1 . . 114.39(14) ?
    O3 C9 H9 . . 108.4 ?
    C10 C9 H9 . . 108.4 ?
    P1 C9 H9 . . 108.4 ?
    C11 C10 O4 . . 110.8(2) ?
    C11 C10 C9 . . 128.6(2) ?
    O4 C10 C9 . . 120.50(19) ?
    C10 C11 C12 . . 106.2(2) ?
    C10 C11 H11 . . 126.9 ?
    C12 C11 H11 . . 126.9 ?
    C13 C12 C11 . . 107.3(2) ?
    C13 C12 H12 . . 126.3 ?
    C11 C12 H12 . . 126.3 ?
    C12 C13 O4 . . 109.7(2) ?
    C12 C13 H13 . . 125.1 ?
    O4 C13 H13 . . 125.1 ?
    O6 C14 H14A . . 109.5 ?
    O6 C14 H14B . . 109.5 ?
    H14A C14 H14B . . 109.5 ?
    O6 C14 H14C . . 109.5 ?
    H14A C14 H14C . . 109.5 ?
    H14B C14 H14C . . 109.5 ?
    O7 C15 H15A . . 109.5 ?
    O7 C15 H15B . . 109.5 ?
    H15A C15 H15B . . 109.5 ?
    O7 C15 H15C . . 109.5 ?
    H15A C15 H15C . . 109.5 ?
    H15B C15 H15C . . 109.5 ?
    C4 O1 C7 . . 117.64(16) ?
    C8 O3 C9 . . 116.97(15) ?
    C10 O4 C13 . . 105.9(2) ?
    C14 O6 P1 . . 125.73(16) ?
    C15 O7 P1 . . 121.16(16) ?
    O5 P1 O6 . . 112.02(9) ?
    O5 P1 O7 . . 116.52(10) ?
    O6 P1 O7 . . 104.26(9) ?
    O5 P1 C9 . . 114.57(9) ?
    O6 P1 C9 . . 105.17(9) ?
    O7 P1 C9 . . 103.06(9) ?
loop_
    _geom_torsion_atom_site_label_1
    _geom_torsion_atom_site_label_2
    _geom_torsion_atom_site_label_3
    _geom_torsion_atom_site_label_4
    _geom_torsion_site_symmetry_1
    _geom_torsion_site_symmetry_2
    _geom_torsion_site_symmetry_3
    _geom_torsion_site_symmetry_4
    _geom_torsion
    _geom_torsion_publ_flag
    C6 C1 C2 C3 . . . . 0.0(4) ?
    Cl1 C1 C2 C3 . . . . -179.22(19) ?
    C1 C2 C3 C4 . . . . 0.2(4) ?
    C1 C2 C3 Cl2 . . . . 179.42(19) ?
    C2 C3 C4 O1 . . . . 179.2(2) ?
    Cl2 C3 C4 O1 . . . . 0.0(3) ?
    C2 C3 C4 C5 . . . . -0.6(3) ?
    Cl2 C3 C4 C5 . . . . -179.82(16) ?
    O1 C4 C5 C6 . . . . -178.97(19) ?
    C3 C4 C5 C6 . . . . 0.8(3) ?
    C2 C1 C6 C5 . . . . 0.2(4) ?
    Cl1 C1 C6 C5 . . . . 179.39(16) ?
    C4 C5 C6 C1 . . . . -0.6(3) ?
    O1 C7 C8 O2 . . . . 14.4(3) ?
    O1 C7 C8 O3 . . . . -164.71(17) ?
    O3 C9 C10 C11 . . . . -121.5(2) ?
    P1 C9 C10 C11 . . . . 118.6(2) ?
    O3 C9 C10 O4 . . . . 61.2(2) ?
    P1 C9 C10 O4 . . . . -58.7(2) ?
    O4 C10 C11 C12 . . . . 0.6(3) ?
    C9 C10 C11 C12 . . . . -176.9(2) ?
    C10 C11 C12 C13 . . . . -0.6(3) ?
    C11 C12 C13 O4 . . . . 0.4(3) ?
    C5 C4 O1 C7 . . . . -4.5(3) ?
    C3 C4 O1 C7 . . . . 175.69(18) ?
    C8 C7 O1 C4 . . . . 71.0(2) ?
    O2 C8 O3 C9 . . . . -2.4(3) ?
    C7 C8 O3 C9 . . . . 176.68(16) ?
    C10 C9 O3 C8 . . . . 119.82(19) ?
    P1 C9 O3 C8 . . . . -115.43(16) ?
    C11 C10 O4 C13 . . . . -0.4(3) ?
    C9 C10 O4 C13 . . . . 177.36(19) ?
    C12 C13 O4 C10 . . . . 0.0(3) ?
    C14 O6 P1 O5 . . . . -163.4(2) ?
    C14 O6 P1 O7 . . . . -36.6(2) ?
    C14 O6 P1 C9 . . . . 71.5(2) ?
    C15 O7 P1 O5 . . . . -36.0(2) ?
    C15 O7 P1 O6 . . . . -160.0(2) ?
    C15 O7 P1 C9 . . . . 90.4(2) ?
    O3 C9 P1 O5 . . . . -57.93(15) ?
    C10 C9 P1 O5 . . . . 64.71(17) ?
    O3 C9 P1 O6 . . . . 65.52(14) ?
    C10 C9 P1 O6 . . . . -171.84(14) ?
    O3 C9 P1 O7 . . . . 174.48(12) ?
    C10 C9 P1 O7 . . . . -62.88(16) ?
loop_
    _geom_hbond_atom_site_label_D
    _geom_hbond_atom_site_label_H
    _geom_hbond_atom_site_label_A
    _geom_hbond_site_symmetry_A
    _geom_hbond_distance_DH
    _geom_hbond_distance_HA
    _geom_hbond_distance_DA
    _geom_hbond_angle_DHA
    C6 H6 O5 4_565 0.93 2.50 3.322(3) 147.5
    C9 H9 O2 3_766 0.98 2.35 3.270(2) 156.9
    C14 H14B O5 4_565 0.96 2.44 3.379(3) 164.7
data_global
_journal_date_recd_electronic     2010-10-15
_journal_date_accepted     2010-10-21
_journal_name_full     'Acta Crystallographica, Section E'
_journal_year     2010
_journal_volume     66
_journal_issue     11
_journal_page_first     o2962
_journal_page_last     o2962
_journal_paper_category     QO
_journal_coeditor_code     CV2778
_publ_contact_author_name     'Xiaosong Tan'
_publ_contact_author_address
;
Key Laboratory of Pesticide and Chemical Biology,
College of Chemistry,
Central China Normal University,
Wuhan 430079
People's Republic of China.
;
_publ_contact_author_email     'txs3542@mail.ccnu.edu.cn'
_publ_contact_author_fax     '0086-027-67867960'
_publ_contact_author_phone     '0086-027-67867958'
_publ_section_title
;
(Dimethoxyphosphoryl)(furan-2-yl)methyl 2-(2,4-dichlorophenoxy)acetate
;
loop_
    _publ_author_name
    _publ_author_footnote
    _publ_author_address
    'Tan, Xiaosong' .
;
Key Laboratory of Pesticide and Chemical Biology
College of Chemistry,
Central China Normal University,
Wuhan 430079
People's Republic of China
;
    'Peng, Hao' .
;
Key Laboratory of Pesticide and Chemical Biology
College of Chemistry,
Central China Normal University,
Wuhan 430079
People's Republic of China
;
    'He, Hongwu' .
;
Key Laboratory of Pesticide and Chemical Biology
College of Chemistry,
Central China Normal University,
Wuhan 430079
People's Republic of China
;
