# Supplementary material for: (Dimeth­oxy­phosphor­yl)(furan-2-yl)methyl 2-(2,4-dichloro­phen­oxy)acetate
Source: Acta Crystallogr Sect E Struct Rep Online. 2010 Oct 30;66(Pt 11):o2962. doi: 10.1107/S1600536810042820 (PMC3009241; doi:10.1107/S1600536810042820)
Supplement: Supplementary file 2 [file e-66-o2962-Isup2.hkl]

# 
# h,k,l, Fc-squared, Fo-squared, sigma(Fo-squared) and status flag 
# 
data_I
_shelx_title ' 051220cm in P2(1)/c' 
_shelx_refln_list_code          4 
_shelx_F_calc_maximum      227.77 
_exptl_crystal_F_000       840.00 
_reflns_d_resolution_high  0.7697 
 
loop_ 
 _symmetry_equiv_pos_as_xyz 
 'x, y, z' 
 '-x, y+1/2, -z+1/2' 
 '-x, -y, -z' 
 'x, -y-1/2, z-1/2' 
 
_cell_length_a     8.5380 
_cell_length_b    17.3111 
_cell_length_c    12.4003 
_cell_angle_alpha  90.000 
_cell_angle_beta   98.475 
_cell_angle_gamma  90.000 
 
_shelx_F_squared_multiplier     1.000 
 
loop_ 
 _refln_index_h 
 _refln_index_k 
 _refln_index_l 
 _refln_F_squared_calc 
 _refln_F_squared_meas 
 _refln_F_squared_sigma 
 _refln_observed_status 
   1   0   0     1773.02     1881.95     18.65 o 
   2   0   0     4383.00     4540.21    214.26 o 
   3   0   0     4860.18     4970.80     40.84 o 
   4   0   0        0.42       15.82      4.26 o 
   5   0   0     3737.46     3802.73     49.41 o 
   6   0   0      361.48      370.38     11.66 o 
   7   0   0       65.67       74.98      6.77 o 
   8   0   0       18.00       26.57      4.91 o 
   9   0   0       14.76       20.29      4.87 o 
  10   0   0      109.18       91.40     17.63 o 
   1   1   0       83.71       78.20      1.85 o 
   2   1   0    24425.88    23990.56    273.59 o 
   3   1   0     6616.42     6633.89     29.50 o 
   4   1   0     4374.18     4561.06     25.26 o 
   5   1   0     2973.03     2933.80    196.91 o 
   6   1   0       13.05       12.37      2.22 o 
   7   1   0      471.90      435.44      9.81 o 
   8   1   0       15.47       13.42      2.76 o 
   9   1   0        1.31        2.18      2.19 o 
  10   1   0       30.68       45.66      7.29 o 
   0   2   0      207.08      263.20      3.90 o 
   1   2   0     3031.78     3225.50     21.56 o 
   2   2   0      339.76      285.39      6.95 o 
   3   2   0     5394.74     5620.07     26.10 o 
   4   2   0     1711.34     1804.55     14.35 o 
   5   2   0        0.31        0.66      1.09 o 
   6   2   0      750.83      721.95     12.70 o 
   7   2   0      198.30      196.47      7.50 o 
   8   2   0       10.32        5.62      2.09 o 
   9   2   0        4.11        2.77      3.17 o 
  10   2   0        2.41        9.33      4.54 o 
   1   3   0     3256.00     3542.99     28.22 o 
   2   3   0        0.12        5.13      2.04 o 
   3   3   0      152.17      156.86      4.62 o 
   4   3   0      295.51      301.29      7.40 o 
   5   3   0       11.59       13.27      2.12 o 
   6   3   0       94.99       89.61      4.84 o 
   7   3   0       17.31       24.11      3.35 o 
   8   3   0       24.77       46.03      5.40 o 
   9   3   0       41.82       46.71      6.88 o 
  10   3   0       14.32       13.58      4.98 o 
   0   4   0    10351.31     9641.26     64.22 o 
   1   4   0     1607.81     1936.59     13.96 o 
   2   4   0     5141.68     5064.06     50.79 o 
   3   4   0       26.80       25.85      2.22 o 
   4   4   0      632.91      647.80     14.70 o 
   5   4   0     1356.39     1438.71     20.66 o 
   6   4   0      246.56      289.72      9.02 o 
   7   4   0      117.52      107.60      6.62 o 
   8   4   0      112.73      122.66      9.69 o 
   9   4   0        8.29        8.57      3.94 o 
  10   4   0       27.37       29.38      6.51 o 
   1   5   0     2345.17     2659.08     20.84 o 
   2   5   0     1816.50     1868.80     19.05 o 
   3   5   0     1549.68     1709.80     30.97 o 
   4   5   0      564.62      572.41     10.09 o 
   5   5   0      239.98      286.33      8.08 o 
   6   5   0        6.24        8.49      2.54 o 
   7   5   0      192.09      198.79     10.48 o 
   8   5   0        0.43        2.07      3.16 o 
   9   5   0        0.73        4.85      3.77 o 
  10   5   0        3.68        0.00      4.12 o 
   0   6   0     7813.74     8200.80     77.67 o 
   1   6   0       20.09       20.95      4.37 o 
   2   6   0    16713.51    17709.02    295.46 o 
   3   6   0     7322.67     7840.57    108.61 o 
   4   6   0     4586.47     5083.99     70.85 o 
   5   6   0      903.66      882.49     39.43 o 
   6   6   0       94.57       86.73      5.81 o 
   7   6   0       13.30       10.68      3.86 o 
   8   6   0       61.36       70.74      8.14 o 
   9   6   0       49.04       55.10      7.93 o 
  10   6   0      104.75      111.32     11.38 o 
   1   7   0      214.13      234.56      4.33 o 
   2   7   0     2123.82     2340.92     28.78 o 
   3   7   0      368.47      349.36     10.13 o 
   4   7   0      279.04      233.62      9.19 o 
   5   7   0      349.82      305.30     11.35 o 
   6   7   0     1124.68     1116.74     23.11 o 
   7   7   0      723.26      685.18     19.64 o 
   8   7   0        9.51        8.94      3.99 o 
   9   7   0       22.20       19.82      5.54 o 
  10   7   0       33.89       44.29      8.00 o 
   0   8   0      585.49      599.99     10.14 o 
   1   8   0     1039.71     1175.37      9.67 o 
   2   8   0       63.38       52.47      3.94 o 
   3   8   0      149.31      162.10      7.33 o 
   4   8   0       32.62       24.56      4.01 o 
   5   8   0     1386.76     1359.12     24.21 o 
   6   8   0      564.20      504.25     16.05 o 
   7   8   0      352.27      330.03     14.08 o 
   8   8   0      203.35      191.54     11.75 o 
   9   8   0        5.83       15.50      5.05 o 
  10   8   0        0.04        4.36      4.80 o 
   1   9   0      292.25      326.18      5.48 o 
   2   9   0      505.40      426.98      8.92 o 
   3   9   0     1076.45      891.15     17.31 o 
   4   9   0        0.37        3.58      2.29 o 
   5   9   0       39.15       46.10      5.95 o 
   6   9   0      318.12      306.06     12.97 o 
   7   9   0       19.29       22.58      5.51 o 
   8   9   0      138.24      150.60     10.91 o 
   9   9   0       24.91       32.01      6.73 o 
  10   9   0       20.72       14.35     12.09 o 
   0  10   0     2789.80     3097.64     25.99 o 
   1  10   0      164.49      161.38      4.16 o 
   2  10   0      429.38      364.71      8.65 o 
   3  10   0        1.36        4.67      2.38 o 
   4  10   0        0.55        0.38      2.40 o 
   5  10   0      443.75      396.80     14.11 o 
   6  10   0      157.94      139.21      9.40 o 
   7  10   0        9.13       11.15      4.11 o 
   8  10   0       86.47       92.87     10.01 o 
   9  10   0       45.62       43.94      7.96 o 
   1  11   0      440.14      482.53      9.12 o 
   2  11   0       18.07        9.32      6.12 o 
   3  11   0      255.38      249.57      7.94 o 
   4  11   0     2243.18     2073.10     30.28 o 
   5  11   0        3.51        9.77      3.68 o 
   6  11   0      103.67      108.90      9.39 o 
   7  11   0      321.20      279.48     13.80 o 
   8  11   0       65.09       68.00      9.19 o 
   9  11   0       10.91        8.70      4.97 o 
   0  12   0      851.58      914.43     15.62 o 
   1  12   0     2814.32     2833.41     22.89 o 
   2  12   0      248.71      204.06     13.76 o 
   3  12   0      966.54      927.47     65.96 o 
   4  12   0      396.27      391.62     13.91 o 
   5  12   0      288.36      270.55     14.06 o 
   6  12   0      134.29      142.60      9.88 o 
   7  12   0        0.03        0.79      3.36 o 
   8  12   0       15.82       15.89      5.32 o 
   9  12   0        1.20        3.09      5.17 o 
   1  13   0       55.52       79.13      4.51 o 
   2  13   0      195.44      211.07      8.18 o 
   3  13   0       88.65       82.94      7.26 o 
   4  13   0       11.24        4.09      3.13 o 
   5  13   0       25.52       31.23      5.74 o 
   6  13   0        5.01        8.05      3.98 o 
   7  13   0       17.84       21.26      5.56 o 
   8  13   0      149.10      176.92     13.36 o 
   0  14   0      103.68       94.78     10.66 o 
   1  14   0       44.10       41.15      4.48 o 
   2  14   0       22.14       31.94      4.19 o 
   3  14   0        0.52        6.59      3.35 o 
   4  14   0       31.89       30.70      5.63 o 
   5  14   0       38.12       48.09      7.06 o 
   6  14   0       21.21       25.92      5.74 o 
   7  14   0       35.48       40.45      7.49 o 
   8  14   0        0.29        7.31      4.83 o 
   1  15   0        0.11        0.58      2.52 o 
   2  15   0        3.15        8.45      2.88 o 
   3  15   0        0.73        2.99      2.49 o 
   4  15   0        0.09        5.90      3.55 o 
   5  15   0        0.43        0.00      3.15 o 
   6  15   0       49.97       51.16      7.87 o 
   7  15   0       50.17       50.91      8.27 o 
   8  15   0       59.08       60.13     14.45 o 
   0  16   0        6.51       14.01      5.94 o 
   1  16   0       17.56       13.50      4.09 o 
   2  16   0        5.23       10.72      4.02 o 
   3  16   0       11.49       11.36      4.64 o 
   4  16   0        6.58       12.78      3.74 o 
   5  16   0       50.87       64.91      8.43 o 
   6  16   0        3.43        5.08      4.20 o 
   7  16   0        2.56        3.40      4.52 o 
   1  17   0       58.32       51.32      6.84 o 
   2  17   0        0.13        1.16      3.19 o 
   3  17   0      264.51      238.95     12.53 o 
   4  17   0       67.49       64.90      7.05 o 
   5  17   0       32.28       31.66      6.43 o 
   6  17   0       68.65       74.14      9.81 o 
   7  17   0        0.04        0.00      4.24 o 
   0  18   0      184.74      191.62     19.06 o 
   1  18   0      275.95      284.41     16.37 o 
   2  18   0       67.63       79.77      8.62 o 
   3  18   0      119.72      127.37     10.67 o 
   4  18   0       25.39       28.46      6.21 o 
   5  18   0       18.14       16.13      4.39 o 
   6  18   0      107.59      119.89     11.99 o 
   1  19   0       65.96       76.14     10.87 o 
   2  19   0      151.11      156.29     10.62 o 
   3  19   0       67.60       80.79      9.46 o 
   4  19   0       48.36       66.31      9.02 o 
   5  19   0        9.74       12.89      5.48 o 
   0  20   0        0.09        8.81      6.97 o 
   1  20   0        8.25       17.48     10.35 o 
   2  20   0      112.24      152.40     13.96 o 
   3  20   0       15.37       15.48      5.09 o 
   4  20   0       40.66       59.10      8.93 o 
   5  20   0        5.34        7.60      5.35 o 
   1  21   0       21.89       25.68      9.63 o 
   2  21   0       30.01       45.12      9.20 o 
   3  21   0        4.13        1.04      5.54 o 
   0  22   0        6.96       11.07      8.20 o 
   1  22   0        3.34        3.83      5.71 o 
   2  22   0        0.08        1.05      5.32 o 
 -11   1   1       37.76       32.18     12.30 o 
 -10   1   1       18.10       25.56      5.81 o 
  -9   1   1        7.77       12.25      3.17 o 
  -8   1   1        8.46       12.65      2.58 o 
  -7   1   1      195.02      179.83      7.79 o 
  -6   1   1       18.98       19.42      2.49 o 
  -5   1   1      676.73      808.50     10.66 o 
  -4   1   1     1082.51     1341.95     15.66 o 
  -3   1   1      112.19      104.38      2.97 o 
  -2   1   1      787.58      815.51      6.52 o 
  -1   1   1      368.25      422.30      3.48 o 
   0   1   1     2914.87     1271.67    921.10 o 
   1   1   1      370.49      369.25      6.63 o 
   2   1   1     2896.38     3326.48     21.76 o 
   3   1   1    10228.32    11007.40     83.83 o 
   4   1   1      791.54      762.07     10.19 o 
   5   1   1       24.66       30.59      2.83 o 
   6   1   1      275.04      285.42      7.47 o 
   7   1   1      224.89      197.18      6.87 o 
   8   1   1        6.10        6.12      2.34 o 
   9   1   1       49.83       61.12      6.06 o 
  10   1   1        6.24        2.12      3.67 o 
 -11   2   1        0.11        5.10      5.16 o 
 -10   2   1       28.51       26.94      5.93 o 
  -9   2   1        3.28        8.85      3.90 o 
  -8   2   1      303.97      297.64      8.75 o 
  -7   2   1      443.51      433.05      9.59 o 
  -6   2   1        2.82        3.53      1.91 o 
  -5   2   1     2475.10     2501.91     18.66 o 
  -4   2   1     4852.61     5110.68     51.53 o 
  -3   2   1     1161.78     1134.95     18.61 o 
  -2   2   1     1333.41     1348.30      9.18 o 
  -1   2   1    11639.67    11781.22     84.81 o 
   0   2   1      347.90      268.03     57.33 o 
   1   2   1    25646.84    25716.45    455.49 o 
   2   2   1      413.02      505.63     12.60 o 
   3   2   1     3576.12     3786.55     37.42 o 
   4   2   1     3186.47     3482.80     22.76 o 
   5   2   1       66.84       71.92      4.08 o 
   6   2   1       14.68        9.27      2.04 o 
   7   2   1      106.01      104.68      5.37 o 
   8   2   1        1.64        5.06      2.51 o 
   9   2   1        8.73       12.13      3.78 o 
  10   2   1        3.43        1.97      3.53 o 
 -10   3   1       10.37        8.16      4.17 o 
  -9   3   1       16.83       31.21      5.95 o 
  -8   3   1        2.86        2.80      3.17 o 
  -7   3   1      426.81      413.46     10.20 o 
  -6   3   1     2051.35     2113.98     25.56 o 
  -5   3   1     1227.73     1245.70     13.19 o 
  -4   3   1     1727.09     1842.06     19.54 o 
  -3   3   1     3952.47     4194.75     37.95 o 
  -2   3   1     8660.24     9450.07    100.44 o 
  -1   3   1    28420.06    27968.45    265.43 o 
   0   3   1     1690.07     1666.08     67.97 o 
   1   3   1       94.46       71.35      1.88 o 
   2   3   1    14826.09    15980.59    135.85 o 
   3   3   1      148.38      124.69      4.27 o 
   4   3   1     4264.44     4408.53     37.54 o 
   5   3   1     1410.93     1437.02     18.20 o 
   6   3   1      120.99       87.91     25.15 o 
   7   3   1       43.26       20.01      7.20 o 
   8   3   1        5.58        3.03      2.48 o 
   9   3   1       90.18       85.34      9.17 o 
  10   3   1       19.80       26.26      6.36 o 
 -10   4   1       69.67       72.72      9.17 o 
  -9   4   1        4.45        5.34      3.61 o 
  -8   4   1      328.08      332.18     13.99 o 
  -7   4   1       60.83       46.52      4.97 o 
  -6   4   1       20.76       24.35      2.98 o 
  -5   4   1      629.05      748.62     11.10 o 
  -4   4   1      308.58      235.66      5.54 o 
  -3   4   1     6163.81     6689.62     85.49 o 
  -2   4   1      104.69       88.41      3.90 o 
  -1   4   1    51880.46    44887.68    898.66 o 
   0   4   1     1042.90      979.63      7.87 o 
   1   4   1     4796.13     4816.65     25.77 o 
   2   4   1      878.42      895.30     11.06 o 
   3   4   1       47.88       51.27      2.98 o 
   4   4   1     2028.28     2249.24     43.99 o 
   5   4   1      102.59       94.32      5.12 o 
   6   4   1      239.53      231.32      7.29 o 
   7   4   1      218.29      197.65      8.64 o 
   8   4   1       18.76       32.66      4.83 o 
   9   4   1       36.65       38.07      6.64 o 
  10   4   1        0.37        6.03      4.10 o 
 -10   5   1        2.56        0.00      3.23 o 
  -9   5   1        7.09       12.59      4.46 o 
  -8   5   1      120.19      127.40      9.33 o 
  -7   5   1     1650.79     1572.91     28.12 o 
  -6   5   1     1300.54     1271.82     16.00 o 
  -5   5   1     1064.86     1085.64     13.24 o 
  -4   5   1      891.61      866.27     24.47 o 
  -3   5   1       79.51      100.04      5.77 o 
  -2   5   1     3960.97     3824.12     42.27 o 
  -1   5   1     6946.02     7125.16     93.03 o 
   0   5   1      122.74      148.89      3.16 o 
   1   5   1     2840.42     2779.40     27.74 o 
   2   5   1      135.98      189.19      6.23 o 
   3   5   1      562.32      547.23      8.61 o 
   4   5   1      350.49      318.35      7.62 o 
   5   5   1       91.41       94.58      4.97 o 
   6   5   1      425.64      388.09     11.03 o 
   7   5   1       90.93       87.49      6.55 o 
   8   5   1       33.81       47.48      6.79 o 
   9   5   1        0.78        1.28      3.22 o 
  10   5   1      138.31      137.63     12.22 o 
 -10   6   1        2.38        4.45      4.03 o 
  -9   6   1      290.07      322.26     17.89 o 
  -8   6   1      129.61      113.70      9.73 o 
  -7   6   1      140.21      134.33      8.95 o 
  -6   6   1      284.61      249.46     10.90 o 
  -5   6   1      866.18      830.74     45.75 o 
  -4   6   1     5560.76     5510.00     84.13 o 
  -3   6   1     2662.36     2529.60     36.00 o 
  -2   6   1      469.42      447.60      8.40 o 
  -1   6   1     2784.99     2669.24     32.41 o 
   0   6   1       40.41       34.75      2.11 o 
   1   6   1       84.22       76.34      3.04 o 
   2   6   1        2.09        1.52      1.04 o 
   3   6   1      537.24      562.28      7.81 o 
   4   6   1      752.03      818.10     14.38 o 
   5   6   1      214.58      219.67      9.58 o 
   6   6   1      296.22      297.26     12.07 o 
   7   6   1      176.28      151.43      9.46 o 
   8   6   1        1.48        1.70      3.03 o 
   9   6   1       20.39       18.88      5.18 o 
  10   6   1       10.14       11.70      5.10 o 
 -10   7   1       36.25       24.88      6.34 o 
  -9   7   1       19.98       19.73      6.56 o 
  -8   7   1       56.84       54.67      7.44 o 
  -7   7   1       12.54       15.33      4.33 o 
  -6   7   1      393.23      345.98     15.18 o 
  -5   7   1     1065.10     1015.84     25.88 o 
  -4   7   1      254.54      222.55      6.15 o 
  -3   7   1      174.00      190.57      4.78 o 
  -2   7   1      856.18      743.52     19.71 o 
  -1   7   1      510.65      412.32      8.65 o 
   0   7   1     2534.83     2534.67     15.72 o 
   1   7   1      579.06      495.44    108.18 o 
   2   7   1      227.27      223.88      6.14 o 
   3   7   1      876.89      909.77     16.91 o 
   4   7   1      234.02      224.78      9.10 o 
   5   7   1       59.69       45.75      5.54 o 
   6   7   1        1.01        0.62      2.47 o 
   7   7   1      131.26      121.01      9.57 o 
   8   7   1       47.74       64.00      7.98 o 
   9   7   1       60.91       75.86      9.25 o 
  10   7   1        5.18        1.17      4.46 o 
 -10   8   1       18.31       28.52      6.84 o 
  -9   8   1        6.20        5.69      4.47 o 
  -8   8   1       16.11        9.32      4.06 o 
  -7   8   1       45.75       51.45      7.06 o 
  -6   8   1        0.04        0.00      2.47 o 
  -5   8   1       84.92       79.64      7.06 o 
  -4   8   1        2.42        9.78      2.88 o 
  -3   8   1      619.52      792.76     15.77 o 
  -2   8   1     6352.33     6720.90     89.39 o 
  -1   8   1     1151.56     1132.04      9.78 o 
   0   8   1       24.32       33.99      2.02 o 
   1   8   1        6.81        6.73      1.02 o 
   2   8   1      313.09      345.93      7.90 o 
   3   8   1      405.22      451.61     15.72 o 
   4   8   1      102.89      129.00      7.22 o 
   5   8   1       16.93       13.53      3.58 o 
   6   8   1        0.10        1.01      2.62 o 
   7   8   1        9.73        8.96      3.72 o 
   8   8   1       67.02       50.52      7.23 o 
   9   8   1       54.08       51.29      8.10 o 
  10   8   1       11.96       20.85      8.03 o 
 -10   9   1        0.07        0.00      4.13 o 
  -9   9   1      209.88      204.26     13.03 o 
  -8   9   1       79.72       89.47      9.60 o 
  -7   9   1       38.25       44.30      6.70 o 
  -6   9   1      101.94      109.45     10.72 o 
  -5   9   1      749.38      739.20     27.48 o 
  -4   9   1     2528.90     2383.25     30.48 o 
  -3   9   1      714.41      696.20     15.37 o 
  -2   9   1      149.14      163.96      5.96 o 
  -1   9   1     2618.67     2749.02     22.00 o 
   0   9   1      269.20      271.61      5.24 o 
   1   9   1      759.34      831.84      9.24 o 
   2   9   1      496.98      533.95     10.30 o 
   3   9   1       89.47       90.67      5.83 o 
   4   9   1       44.64       42.03      5.31 o 
   5   9   1       29.38       18.25      4.31 o 
   6   9   1        2.18        6.04      3.45 o 
   7   9   1      146.15      147.96      9.93 o 
   8   9   1       15.24       13.04      4.43 o 
   9   9   1        0.47        2.37      3.90 o 
  -9  10   1        2.73        1.98      3.79 o 
  -8  10   1       19.58       19.92      5.24 o 
  -7  10   1       69.20       78.05      8.58 o 
  -6  10   1      425.06      399.33     14.99 o 
  -5  10   1      138.53      130.28      8.52 o 
  -4  10   1      104.45       85.50      7.09 o 
  -3  10   1      114.04      128.42      7.02 o 
  -2  10   1      737.94      799.82     13.99 o 
  -1  10   1     1781.35     1753.36     15.12 o 
   0  10   1      115.47      148.38      4.17 o 
   1  10   1     3027.99     3197.49     28.99 o 
   2  10   1       66.10       70.67      4.36 o 
   3  10   1      698.14      695.01     16.82 o 
   4  10   1      146.46      130.97      7.83 o 
   5  10   1      120.05      116.98      8.32 o 
   6  10   1      179.62      173.05     10.40 o 
   7  10   1       92.14       94.33      9.30 o 
   8  10   1        0.02        2.86      3.55 o 
   9  10   1      162.51      168.01     13.48 o 
  -9  11   1       12.27        9.85      4.69 o 
  -8  11   1       74.33       69.18      9.05 o 
  -7  11   1        0.89        0.37      3.29 o 
  -6  11   1      330.77      298.53     13.45 o 
  -5  11   1      221.26      217.21     10.91 o 
  -4  11   1      106.34       98.37      7.66 o 
  -3  11   1      157.49      143.75      7.87 o 
  -2  11   1     1861.05     1782.73     29.58 o 
  -1  11   1      600.38      592.34      8.40 o 
   0  11   1      228.51      220.90      5.96 o 
   1  11   1      360.87      331.45      7.72 o 
   2  11   1        5.58       13.88      2.52 o 
   3  11   1      120.82      130.98      6.12 o 
   4  11   1       84.46       81.79      7.29 o 
   5  11   1      266.18      233.12     11.24 o 
   6  11   1      534.58      449.67     16.51 o 
   7  11   1       59.62       62.62      8.36 o 
   8  11   1        9.74       10.44      4.74 o 
   9  11   1        1.87        5.53      4.60 o 
  -9  12   1       10.08        8.37      5.14 o 
  -8  12   1      159.94      140.01     12.23 o 
  -7  12   1       99.53       92.47      9.61 o 
  -6  12   1        0.04        2.28      3.07 o 
  -5  12   1       47.09       47.59      6.63 o 
  -4  12   1     2088.73     1991.13     30.65 o 
  -3  12   1       62.96       43.98      5.49 o 
  -2  12   1       89.97       86.70      5.28 o 
  -1  12   1       71.44       74.69      4.21 o 
   0  12   1      925.13     1028.98     14.01 o 
   1  12   1      307.18      322.96     10.58 o 
   2  12   1      421.16      246.40     74.34 o 
   3  12   1       93.68      107.11      5.94 o 
   4  12   1       25.87       21.47      4.64 o 
   5  12   1        5.45       13.66      4.16 o 
   6  12   1        6.68        4.46      3.40 o 
   7  12   1      241.98      245.70     13.29 o 
   8  12   1        0.01        0.00      3.59 o 
   9  12   1       49.45       48.57     10.51 o 
  -8  13   1      222.10      225.48     14.21 o 
  -7  13   1        5.17       13.57      5.12 o 
  -6  13   1      272.10      248.10     13.01 o 
  -5  13   1       19.09       10.52      3.91 o 
  -4  13   1        0.20        3.20      3.09 o 
  -3  13   1      289.16      256.02     11.04 o 
  -2  13   1      350.10      293.02      9.51 o 
  -1  13   1     1372.41     1344.37     33.27 o 
   0  13   1      852.02      745.25     28.82 o 
   1  13   1       52.45       52.70      4.11 o 
   2  13   1       26.43       28.54      3.27 o 
   3  13   1       73.84       73.31      6.97 o 
   4  13   1      498.05      465.30     15.54 o 
   5  13   1        0.03        1.91      3.07 o 
   6  13   1       86.36       81.15      9.04 o 
   7  13   1        0.07        0.00      3.48 o 
   8  13   1        0.98        0.00      3.76 o 
  -8  14   1       17.79       17.39      5.97 o 
  -7  14   1      108.05      107.95     10.90 o 
  -6  14   1        0.01        2.62      3.42 o 
  -5  14   1      451.04      419.99     16.08 o 
  -4  14   1      125.38      119.10      8.86 o 
  -3  14   1      405.85      384.40     11.82 o 
  -2  14   1      364.76      356.65     10.82 o 
  -1  14   1       43.03       65.21      6.55 o 
   0  14   1      512.76      483.18     11.97 o 
   1  14   1      122.45      138.12      5.85 o 
   2  14   1      357.61      344.86     10.70 o 
   3  14   1      186.17      172.42      9.42 o 
   4  14   1      105.92       83.70      8.20 o 
   5  14   1       43.45       41.72      6.65 o 
   6  14   1        0.03        3.11      3.37 o 
   7  14   1       20.46       18.48      5.93 o 
   8  14   1       76.16       82.22     10.67 o 
  -8  15   1        4.42        0.12      4.52 o 
  -7  15   1      419.45      397.71     18.14 o 
  -6  15   1       24.55       20.24      5.55 o 
  -5  15   1      310.01      296.92     13.99 o 
  -4  15   1       64.76       71.65      8.02 o 
  -3  15   1       22.14        7.05      5.04 o 
  -2  15   1      278.66      280.22     12.04 o 
  -1  15   1       22.62       26.02      4.83 o 
   0  15   1      535.45      529.88     15.68 o 
   1  15   1      581.62      573.70     17.41 o 
   2  15   1        8.94       18.59      3.70 o 
   3  15   1       56.32       73.47      7.07 o 
   4  15   1      107.27      114.22      9.40 o 
   5  15   1      376.77      389.56     15.93 o 
   6  15   1      175.99      172.97     11.76 o 
   7  15   1        0.18        3.01      4.22 o 
  -7  16   1        2.83        2.15      4.56 o 
  -6  16   1       22.11       15.17      5.06 o 
  -5  16   1       34.76       33.47      6.49 o 
  -4  16   1       38.70       47.83      6.09 o 
  -3  16   1      445.35      443.96     13.53 o 
  -2  16   1       69.29       85.96      8.18 o 
  -1  16   1      309.03      281.38     12.23 o 
   0  16   1       13.02       20.89      4.68 o 
   1  16   1       80.43       77.60      7.57 o 
   2  16   1      492.94      494.31     18.31 o 
   3  16   1      568.55      621.13     18.92 o 
   4  16   1       15.29       16.45      4.62 o 
   5  16   1        2.47        6.82      4.06 o 
   6  16   1        5.88        2.06      4.07 o 
   7  16   1       45.09       47.17      8.08 o 
  -7  17   1        0.03        0.00      4.51 o 
  -6  17   1        0.09        0.96      4.20 o 
  -5  17   1       71.62       88.09      8.16 o 
  -4  17   1        0.97        1.42      2.76 o 
  -3  17   1      246.68      261.07     12.94 o 
  -2  17   1        5.18        3.43      3.44 o 
  -1  17   1      174.94      208.52     11.00 o 
   0  17   1      118.72      153.71      9.54 o 
   1  17   1       21.97       20.19      5.80 o 
   2  17   1       49.84       44.34      6.70 o 
   3  17   1       47.97       43.27      6.82 o 
   4  17   1       97.81      119.05      8.59 o 
   5  17   1        5.41       10.22      5.71 o 
   6  17   1       19.25       21.99      5.97 o 
   7  17   1      101.21      115.67     14.99 o 
  -6  18   1        9.68        9.92      5.00 o 
  -5  18   1       28.24       27.36      5.46 o 
  -4  18   1       63.73       80.24      9.46 o 
  -3  18   1       10.79        2.33      3.35 o 
  -2  18   1       35.03       51.33      7.49 o 
  -1  18   1        8.93       19.76      5.33 o 
   0  18   1        0.10        5.54      3.90 o 
   1  18   1       39.12       47.30      8.55 o 
   2  18   1      137.84      172.82     10.76 o 
   3  18   1        3.48        6.53      3.81 o 
   4  18   1       33.05       29.11      6.30 o 
   5  18   1        5.16        3.14      3.25 o 
   6  18   1        0.00        0.54      4.46 o 
  -5  19   1       27.51       32.92      8.91 o 
  -4  19   1       53.40       56.56     10.24 o 
  -3  19   1       34.15       52.23      7.76 o 
  -2  19   1       22.73       33.01      7.00 o 
  -1  19   1        4.27        9.98      4.58 o 
   0  19   1        0.24        0.00      3.38 o 
   1  19   1        2.86        6.46      4.35 o 
   2  19   1      100.84       83.81     11.28 o 
   3  19   1       29.13       28.65      6.42 o 
   4  19   1        7.80        2.55      4.31 o 
   5  19   1        1.53        5.31      5.17 o 
  -5  20   1       17.07        9.35      7.38 o 
  -4  20   1        0.50        0.71      4.24 o 
  -3  20   1       15.27       26.53      5.97 o 
  -2  20   1        0.02        6.47      4.71 o 
  -1  20   1        0.87        4.23      4.17 o 
   0  20   1       10.75        7.17      4.84 o 
   1  20   1        4.20       13.73      5.43 o 
   2  20   1        0.33        2.25      4.35 o 
   3  20   1       15.53        8.02      5.12 o 
   4  20   1        0.05        4.83      4.52 o 
  -3  21   1       23.83       32.59     12.91 o 
  -2  21   1        2.50        1.52      7.99 o 
  -1  21   1        8.60       14.93      6.08 o 
   0  21   1        0.75        0.77      4.28 o 
   1  21   1        1.06        4.48      7.69 o 
   2  21   1        6.98        4.15      5.07 o 
   3  21   1        1.31        6.02      6.25 o 
  -2  22   1       43.19       42.01     13.94 o 
  -1  22   1        0.80        3.13      6.35 o 
   0  22   1        5.11        4.13      5.28 o 
   1  22   1       31.54       39.94      9.04 o 
   2  22   1       86.46       89.43     13.33 o 
 -11   0   2        5.94       11.27      8.40 o 
 -10   0   2        0.19        4.12      4.48 o 
  -9   0   2      103.55       85.33     10.50 o 
  -8   0   2      194.80      179.40     29.79 o 
  -7   0   2      406.41      362.02     61.38 o 
  -6   0   2     1750.87     1577.41    163.52 o 
  -5   0   2     1824.60     2039.73     63.20 o 
  -4   0   2      318.75      330.65      8.45 o 
  -3   0   2     3740.07     3842.30     24.77 o 
  -2   0   2     7040.41     7792.02     30.93 o 
  -1   0   2     2995.60     2924.52    197.19 o 
   0   0   2      694.05      738.11      9.48 o 
   1   0   2        0.41        8.43      5.64 o 
   2   0   2     3056.34     3301.82     41.40 o 
   3   0   2     3257.70     3545.75     78.70 o 
   4   0   2     3774.89     3987.66     99.70 o 
   5   0   2        7.19       13.20      2.92 o 
   6   0   2       17.81       19.92      3.90 o 
   7   0   2      362.88      386.12     13.64 o 
   8   0   2      560.37      530.57     17.21 o 
   9   0   2        5.52        2.54      3.27 o 
  10   0   2       36.75       28.49     11.07 o 
 -11   1   2       64.80       74.80     17.22 o 
 -10   1   2      106.82      118.14     10.60 o 
  -9   1   2       12.54        6.63      2.85 o 
  -8   1   2       50.89       52.92      4.53 o 
  -7   1   2       53.17       57.03      4.20 o 
  -6   1   2        9.26       15.50      2.23 o 
  -5   1   2     1030.84      915.06     22.66 o 
  -4   1   2      550.08      594.73      8.75 o 
  -3   1   2        9.97        0.10      0.63 o 
  -2   1   2     8027.03     8092.58     29.67 o 
  -1   1   2     3167.13     3349.17     24.84 o 
   0   1   2     5204.05     5584.16     35.21 o 
   1   1   2      165.77       93.51     54.52 o 
   2   1   2     2948.25     3146.07     61.54 o 
   3   1   2        0.32        0.27      0.97 o 
   4   1   2      320.91      373.86      7.75 o 
   5   1   2       30.48       23.03      2.59 o 
   6   1   2     1165.36     1064.45     24.08 o 
   7   1   2        1.27        1.91      1.84 o 
   8   1   2       32.93       36.53      4.17 o 
   9   1   2      121.84      133.36      8.74 o 
  10   1   2       69.63       68.90      8.95 o 
 -11   2   2        1.47        3.50      5.28 o 
 -10   2   2        0.00        0.72      4.82 o 
  -9   2   2       23.46       20.22      4.40 o 
  -8   2   2      232.45      232.87      8.60 o 
  -7   2   2      358.49      305.11      8.05 o 
  -6   2   2        5.78        9.75      2.07 o 
  -5   2   2     1568.86     1526.85     14.43 o 
  -4   2   2       97.41      115.18      3.62 o 
  -3   2   2     8877.12     9497.80     48.52 o 
  -2   2   2     5129.74     5713.74     51.22 o 
  -1   2   2     1445.83     1437.20     10.61 o 
   0   2   2     4106.31     2044.08   1570.18 o 
   1   2   2      487.57      506.62     13.94 o 
   2   2   2     1787.86     1772.02     22.35 o 
   3   2   2       82.15       68.09      3.38 o 
   4   2   2     2107.67     2279.63     25.91 o 
   5   2   2     2031.42     2064.03     33.53 o 
   6   2   2        0.15        0.89      1.58 o 
   7   2   2      567.48      564.33     13.66 o 
   8   2   2        1.51        0.88      2.46 o 
   9   2   2       40.42       36.84      5.59 o 
  10   2   2        6.81       14.57      5.27 o 
 -10   3   2        1.48        5.11      3.87 o 
  -9   3   2       38.90       36.57      6.22 o 
  -8   3   2       49.45       45.76      5.31 o 
  -7   3   2      122.47      118.10      5.96 o 
  -6   3   2      212.76      222.59      6.29 o 
  -5   3   2     3521.11     3527.83     22.50 o 
  -4   3   2       45.54       62.09      2.70 o 
  -3   3   2        3.20        8.78      1.25 o 
  -2   3   2       84.40       84.37      3.13 o 
  -1   3   2        6.43       16.06      1.09 o 
   0   3   2     3389.21     3475.32     31.51 o 
   1   3   2     7116.75     7438.91     44.02 o 
   2   3   2     3472.72     3725.10     60.39 o 
   3   3   2        2.05        2.15      1.14 o 
   4   3   2      319.27      332.09      8.15 o 
   5   3   2       65.47       65.50      4.76 o 
   6   3   2      208.92      194.81      6.94 o 
   7   3   2      239.32      224.18      8.19 o 
   8   3   2       54.52       55.24      6.14 o 
   9   3   2        0.01        1.01      2.81 o 
  10   3   2        6.58        6.98      4.80 o 
 -10   4   2       32.07       24.29      5.95 o 
  -9   4   2        4.82        5.55      3.45 o 
  -8   4   2      115.24      136.05     13.37 o 
  -7   4   2        3.68        5.70      2.46 o 
  -6   4   2      266.39      270.82      7.57 o 
  -5   4   2      564.57      490.54      8.90 o 
  -4   4   2     1044.05     1047.56     17.55 o 
  -3   4   2       23.92       51.32      3.35 o 
  -2   4   2     4994.63     4840.96     64.52 o 
  -1   4   2     7792.17     7642.14     42.81 o 
   0   4   2     2348.79     2587.36     20.90 o 
   1   4   2       53.09       58.12      8.16 o 
   2   4   2        0.78        0.99      0.72 o 
   3   4   2     1527.70     1596.56     34.94 o 
   4   4   2       31.99       57.13      4.07 o 
   5   4   2      707.55      712.93     13.22 o 
   6   4   2      131.59      143.26      6.83 o 
   7   4   2      156.16      143.31      9.41 o 
   8   4   2       17.19        9.76      3.25 o 
   9   4   2       73.38       78.68      9.19 o 
  10   4   2        1.07        0.39      3.96 o 
 -10   5   2       70.18       76.52      9.30 o 
  -9   5   2       34.18       49.94      8.08 o 
  -8   5   2       14.41        4.90      4.30 o 
  -7   5   2        1.19        1.72      2.71 o 
  -6   5   2      136.64      131.30      6.48 o 
  -5   5   2     1031.94     1029.41     14.84 o 
  -4   5   2      124.47      137.35      4.15 o 
  -3   5   2      356.89      367.59      6.33 o 
  -2   5   2     3694.86     4102.19     34.92 o 
  -1   5   2     2546.95     2766.77     31.43 o 
   0   5   2       29.01       47.38      4.29 o 
   1   5   2      132.98       69.82     16.99 o 
   2   5   2       12.46       12.48      1.48 o 
   3   5   2     3148.31     3139.45     39.35 o 
   4   5   2       40.62       39.25      3.35 o 
   5   5   2      289.23      291.84      8.59 o 
   6   5   2       98.95       93.89      8.30 o 
   7   5   2       22.21       13.25      3.27 o 
   8   5   2       28.43       28.89      5.64 o 
   9   5   2       70.14       73.99      9.01 o 
  10   5   2       37.23       28.67      6.97 o 
 -10   6   2       51.36       52.61      8.06 o 
  -9   6   2       22.79       17.73      5.01 o 
  -8   6   2       24.70       23.08      4.99 o 
  -7   6   2      275.08      275.70     12.42 o 
  -6   6   2       32.20       24.42      4.56 o 
  -5   6   2       94.57       96.72      5.59 o 
  -4   6   2      255.97      278.07     11.89 o 
  -3   6   2     1982.33     2426.67     40.53 o 
  -2   6   2       82.92      112.25      3.95 o 
  -1   6   2     2526.70     2660.24     26.00 o 
   0   6   2       65.19       62.44      2.21 o 
   1   6   2      220.92      185.10      4.34 o 
   2   6   2     2088.25     2461.88     30.10 o 
   3   6   2      169.87      199.23      8.47 o 
   4   6   2     1081.71     1013.26     15.56 o 
   5   6   2      833.74      797.54     23.07 o 
   6   6   2        6.87        4.66      2.83 o 
   7   6   2       10.04        9.46      3.55 o 
   8   6   2        5.58       11.10      3.94 o 
   9   6   2       51.28       67.16      8.84 o 
  10   6   2       21.37       19.92      6.23 o 
 -10   7   2        4.60        1.44      3.82 o 
  -9   7   2        4.23        5.71      3.96 o 
  -8   7   2       99.13       83.27      8.83 o 
  -7   7   2       41.66       42.08      6.36 o 
  -6   7   2      771.67      716.25     18.49 o 
  -5   7   2     1843.14     1761.18     26.70 o 
  -4   7   2       30.85       31.14      3.43 o 
  -3   7   2        0.07        3.28      1.30 o 
  -2   7   2     1675.27     1794.07     29.82 o 
  -1   7   2        9.87        4.90      0.94 o 
   0   7   2      264.20      307.65      5.08 o 
   1   7   2     1339.65     1619.44     37.18 o 
   2   7   2       73.02       46.76      3.35 o 
   3   7   2      414.51      426.38      7.22 o 
   4   7   2       95.59      105.58      6.54 o 
   5   7   2      170.24      143.51      8.23 o 
   6   7   2      778.34      697.14     18.87 o 
   7   7   2        0.55        0.41      2.68 o 
   8   7   2        7.98       13.66      4.49 o 
   9   7   2       14.04       20.32      5.70 o 
  10   7   2       77.40      100.57     14.20 o 
 -10   8   2       25.82       25.97      6.46 o 
  -9   8   2       13.64        7.90      4.13 o 
  -8   8   2       47.15       60.18      7.95 o 
  -7   8   2      326.60      292.29     13.24 o 
  -6   8   2        0.70        9.60      3.53 o 
  -5   8   2     1080.48      971.00     20.46 o 
  -4   8   2      144.73      126.83      9.91 o 
  -3   8   2     3665.81     3621.55     43.60 o 
  -2   8   2      392.41      483.10      8.72 o 
  -1   8   2     1938.00     1951.51     15.85 o 
   0   8   2     3193.05     3362.64     30.13 o 
   1   8   2      282.34      264.16      6.48 o 
   2   8   2      882.85      872.40     12.99 o 
   3   8   2      199.53      193.17      8.08 o 
   4   8   2       16.60       18.92      3.78 o 
   5   8   2      504.17      480.67     14.91 o 
   6   8   2       62.12       50.26      6.70 o 
   7   8   2       71.36       66.16      7.80 o 
   8   8   2       20.34       19.52      5.02 o 
   9   8   2       48.05       50.16      8.16 o 
 -10   9   2      126.18      148.48     13.21 o 
  -9   9   2      746.28      726.21     23.72 o 
  -8   9   2       43.42       48.21      7.53 o 
  -7   9   2        9.92       12.92      4.32 o 
  -6   9   2        1.77        5.60      3.41 o 
  -5   9   2      810.85      784.85     19.01 o 
  -4   9   2      354.30      324.25     20.86 o 
  -3   9   2       39.54       52.63      5.16 o 
  -2   9   2     1608.29     1798.08     56.27 o 
  -1   9   2      259.66      251.00     11.11 o 
   0   9   2     1129.48      786.08    144.44 o 
   1   9   2     1992.65     1576.26    324.56 o 
   2   9   2     1786.17     1939.21     20.16 o 
   3   9   2       17.11       29.27      4.18 o 
   4   9   2       93.98      112.05      7.29 o 
   5   9   2       87.51       76.88      7.73 o 
   6   9   2      336.98      299.76     13.16 o 
   7   9   2        8.94       12.44      4.22 o 
   8   9   2       51.56       61.27      8.30 o 
   9   9   2        2.25        7.06      4.64 o 
  -9  10   2       14.56       24.81      6.17 o 
  -8  10   2       20.28       33.02      6.42 o 
  -7  10   2      403.53      377.96     15.57 o 
  -6  10   2      947.94      950.34     22.94 o 
  -5  10   2       24.77       23.37      4.61 o 
  -4  10   2        0.08        2.16      2.58 o 
  -3  10   2      175.65      140.70      7.53 o 
  -2  10   2      755.30      508.86    104.48 o 
  -1  10   2     1581.20     1483.35     17.69 o 
   0  10   2       68.05       42.61      3.29 o 
   1  10   2       34.08       28.66      2.09 o 
   2  10   2      158.30      153.08      6.09 o 
   3  10   2      756.65      814.61     17.47 o 
   4  10   2       21.44       19.55      4.12 o 
   5  10   2       76.62       86.25      7.88 o 
   6  10   2        0.76        1.20      3.09 o 
   7  10   2       32.04       41.46      6.93 o 
   8  10   2      129.68      122.64     11.17 o 
   9  10   2       15.47       15.74      5.64 o 
  -9  11   2       17.22       16.01      5.63 o 
  -8  11   2      198.85      180.71     12.17 o 
  -7  11   2        4.07        5.36      3.77 o 
  -6  11   2       51.86       43.44      6.66 o 
  -5  11   2      282.07      257.59     11.85 o 
  -4  11   2      258.07      239.72     10.76 o 
  -3  11   2      880.96      820.68     18.08 o 
  -2  11   2       15.15        5.52      3.41 o 
  -1  11   2       70.09       54.22      9.00 o 
   0  11   2      349.45      258.27      5.81 o 
   1  11   2       19.69       18.13      2.51 o 
   2  11   2       25.54       21.37      3.04 o 
   3  11   2      134.71      112.63      5.89 o 
   4  11   2       51.80       42.26      5.78 o 
   5  11   2        0.27        2.06      2.78 o 
   6  11   2      136.95      106.06      9.44 o 
   7  11   2        4.55        7.79      4.10 o 
   8  11   2        8.88       15.39      5.45 o 
   9  11   2       91.28      117.43     12.99 o 
  -9  12   2        0.61        4.88      4.81 o 
  -8  12   2      326.60      286.27     15.23 o 
  -7  12   2       76.78       94.74      9.81 o 
  -6  12   2        3.87        4.28      3.86 o 
  -5  12   2       20.65       15.74      4.55 o 
  -4  12   2       21.09       26.02      5.09 o 
  -3  12   2       31.75       32.49      5.03 o 
  -2  12   2      234.41      202.24     10.44 o 
  -1  12   2        1.03        1.29      1.43 o 
   0  12   2      294.40      308.99      7.62 o 
   1  12   2      851.19      839.51     12.98 o 
   2  12   2        8.50        5.64      2.20 o 
   3  12   2        4.99        7.26      2.44 o 
   4  12   2       21.81       31.41      5.03 o 
   5  12   2      113.83      111.37      9.22 o 
   6  12   2       16.05       15.95      4.84 o 
   7  12   2      168.88      173.02     11.55 o 
   8  12   2       58.05       48.61      8.12 o 
  -8  13   2       22.92       29.86      6.88 o 
  -7  13   2        7.38       15.30      5.11 o 
  -6  13   2       74.75       59.04      9.08 o 
  -5  13   2       21.71       15.05      4.54 o 
  -4  13   2     1073.29      965.76     22.25 o 
  -3  13   2      265.95      244.34     10.92 o 
  -2  13   2       17.88       24.41      4.20 o 
  -1  13   2      403.79      393.98     14.82 o 
   0  13   2        4.88        6.58      1.89 o 
   1  13   2      350.25      303.98      8.28 o 
   2  13   2        1.29        0.84      1.53 o 
   3  13   2       56.69       62.92      5.50 o 
   4  13   2      158.90      150.95      9.30 o 
   5  13   2       20.34       19.91      5.12 o 
   6  13   2        0.46        0.63      2.97 o 
   7  13   2       90.52      103.69     10.56 o 
   8  13   2        0.03        0.22      4.52 o 
  -8  14   2       41.98       51.76      8.54 o 
  -7  14   2       42.24       39.47      7.27 o 
  -6  14   2      188.91      176.10     11.27 o 
  -5  14   2       33.61       23.59      5.41 o 
  -4  14   2      110.48      101.26      8.82 o 
  -3  14   2      189.15      149.66     32.20 o 
  -2  14   2       20.25       31.58      4.29 o 
  -1  14   2        2.58        7.70      2.98 o 
   0  14   2      304.56      325.45      9.98 o 
   1  14   2       75.95       78.58      5.04 o 
   2  14   2        3.04        1.63      1.93 o 
   3  14   2      131.34      139.19      8.77 o 
   4  14   2        3.84        9.55      3.66 o 
   5  14   2        8.91       11.83      4.20 o 
   6  14   2       41.95       57.81      8.05 o 
   7  14   2       27.52       31.67      6.91 o 
   8  14   2       96.75      106.74     11.84 o 
  -8  15   2       16.77       21.37      6.68 o 
  -7  15   2        3.62        4.19      4.33 o 
  -6  15   2       75.74       62.64      8.46 o 
  -5  15   2      326.50      340.35     22.54 o 
  -4  15   2       37.44       28.32      4.61 o 
  -3  15   2        8.13        6.91      2.77 o 
  -2  15   2      110.97      137.38      8.76 o 
  -1  15   2       41.22       49.62      6.27 o 
   0  15   2      261.37      239.37     10.88 o 
   1  15   2      386.66      328.19     10.66 o 
   2  15   2      173.13      194.39      8.71 o 
   3  15   2       36.99       40.21      5.32 o 
   4  15   2        6.09        0.00      2.96 o 
   5  15   2      110.30      108.03      9.89 o 
   6  15   2        0.07        0.37      3.46 o 
   7  15   2        5.96        0.46      4.33 o 
  -7  16   2       89.89       85.55     10.64 o 
  -6  16   2       68.06       68.86      9.27 o 
  -5  16   2        0.35        0.55      3.43 o 
  -4  16   2       51.19       58.23      6.39 o 
  -3  16   2      113.11      107.83      8.85 o 
  -2  16   2      179.37      172.51     10.06 o 
  -1  16   2      154.55      145.93      9.14 o 
   0  16   2       12.27       13.25      4.10 o 
   1  16   2       33.82       20.62      4.81 o 
   2  16   2        0.97        3.90      3.29 o 
   3  16   2      116.15      106.34      7.85 o 
   4  16   2      104.27       99.66      9.30 o 
   5  16   2        3.47        4.25      3.65 o 
   6  16   2        0.09        0.12      3.74 o 
   7  16   2       34.14       44.10      8.27 o 
  -7  17   2        3.92       10.86      5.53 o 
  -6  17   2      129.20      111.09     11.30 o 
  -5  17   2        5.63        9.93      4.65 o 
  -4  17   2      243.46      242.47     11.07 o 
  -3  17   2      165.12      164.26     10.45 o 
  -2  17   2       52.80       57.08      7.41 o 
  -1  17   2       66.40       73.87      8.02 o 
   0  17   2       76.26       72.12      7.75 o 
   1  17   2        2.36        3.47      3.47 o 
   2  17   2       11.12       13.69      4.21 o 
   3  17   2        3.56        2.85      3.29 o 
   4  17   2       81.60       68.62      7.27 o 
   5  17   2      115.40      113.13     10.70 o 
   6  17   2       11.69       20.65      6.08 o 
  -6  18   2        1.87        3.27      4.60 o 
  -5  18   2       20.27       22.31      5.97 o 
  -4  18   2        3.41        1.81      5.05 o 
  -3  18   2        0.33        1.98      3.61 o 
  -2  18   2       15.03       25.06      5.47 o 
  -1  18   2        2.66        7.32      3.86 o 
   0  18   2       13.50       22.85      6.13 o 
   1  18   2        1.49        1.01      3.09 o 
   2  18   2      205.26      202.65     14.19 o 
   3  18   2       54.31       75.88      8.79 o 
   4  18   2        0.05        1.99      3.96 o 
   5  18   2       20.52       27.72      6.54 o 
   6  18   2        0.02        4.89      4.87 o 
  -5  19   2       29.68       31.35      9.10 o 
  -4  19   2       91.16      109.23     13.91 o 
  -3  19   2       53.18       41.42     13.22 o 
  -2  19   2       11.99       11.43      4.30 o 
  -1  19   2       78.44       82.00      9.00 o 
   0  19   2        0.09        1.94      3.69 o 
   1  19   2       21.62       23.57      8.51 o 
   2  19   2       40.69       52.02      9.12 o 
   3  19   2        0.65        4.59      4.46 o 
   4  19   2       16.48       20.44      5.86 o 
   5  19   2       11.45       22.89      6.57 o 
  -5  20   2       35.09       42.42     15.37 o 
  -4  20   2        5.53        8.98      6.33 o 
  -3  20   2        0.17        0.00      9.63 o 
  -2  20   2      148.42      174.40     26.03 o 
  -1  20   2      103.31      116.00     12.95 o 
   0  20   2        1.44        5.32      4.38 o 
   1  20   2        0.94        6.64      4.71 o 
   2  20   2        2.75        4.48      5.74 o 
   3  20   2       28.41       34.42      8.33 o 
   4  20   2       17.86       19.04      7.32 o 
  -3  21   2       11.49       19.02      7.88 o 
  -2  21   2        0.56        7.99      7.79 o 
  -1  21   2        0.07        0.20      6.56 o 
   0  21   2        1.57        8.16      6.56 o 
   1  21   2       69.87       88.31     12.48 o 
   2  21   2       37.44       28.14     12.19 o 
   3  21   2       12.94       17.89      8.51 o 
  -2  22   2        0.17        0.00      7.38 o 
  -1  22   2        9.67       11.48      9.22 o 
   0  22   2       10.22       13.73      8.81 o 
   1  22   2        4.79       16.19      9.63 o 
 -11   1   3        0.01        1.23      7.17 o 
 -10   1   3        5.11        0.49      3.42 o 
  -9   1   3       96.35      110.31      8.09 o 
  -8   1   3      103.82       79.02     13.19 o 
  -7   1   3        0.03        2.01      1.47 o 
  -6   1   3      796.83      847.16     13.11 o 
  -5   1   3       41.64       23.19      3.92 o 
  -4   1   3     1221.69     1221.69     13.40 o 
  -3   1   3      215.69      283.69      5.26 o 
  -2   1   3     1129.33     1235.31      9.15 o 
  -1   1   3     1093.80     1167.38     11.07 o 
   0   1   3     3746.32     4103.42     23.31 o 
   1   1   3      130.83       99.73      3.64 o 
   2   1   3       28.18       24.75      2.55 o 
   3   1   3       44.09       35.56      3.47 o 
   4   1   3       39.85       70.37      4.24 o 
   5   1   3        5.23       11.18      2.18 o 
   6   1   3       67.78       64.36      4.48 o 
   7   1   3      107.46      125.23      6.54 o 
   8   1   3       16.33       24.00      3.94 o 
   9   1   3       79.74       86.69      8.37 o 
  10   1   3       14.06       13.44      6.59 o 
 -11   2   3      169.01      163.63     15.26 o 
 -10   2   3        0.38        2.54      4.19 o 
  -9   2   3       13.13       12.61      3.93 o 
  -8   2   3        0.19        1.84      1.99 o 
  -7   2   3      113.49      115.32      5.85 o 
  -6   2   3      129.33      116.19      4.62 o 
  -5   2   3       24.22       27.97      2.53 o 
  -4   2   3      907.21      880.97      9.63 o 
  -3   2   3       49.89       49.47      2.13 o 
  -2   2   3     1838.33     2028.57     17.19 o 
  -1   2   3     1597.16     1547.45     13.49 o 
   0   2   3     2642.62     2676.84     17.95 o 
   1   2   3     1100.74     1105.14     15.37 o 
   2   2   3     4455.68     4641.91     92.86 o 
   3   2   3      961.90     1095.25     15.53 o 
   4   2   3        3.23        6.61      1.81 o 
   5   2   3      594.70      586.51     12.37 o 
   6   2   3       34.84       37.59      4.45 o 
   7   2   3     1074.90     1027.34     17.41 o 
   8   2   3      437.69      421.85     15.50 o 
   9   2   3      236.97      247.23     11.50 o 
  10   2   3        0.39        0.00      3.74 o 
 -10   3   3       22.07       31.17      7.58 o 
  -9   3   3      184.69      172.69     10.66 o 
  -8   3   3       19.03       16.26      3.68 o 
  -7   3   3      989.57      935.38     15.66 o 
  -6   3   3      616.63      548.45      9.60 o 
  -5   3   3     2903.58     2942.64     19.78 o 
  -4   3   3      801.82      794.16      9.03 o 
  -3   3   3       12.58        9.52      1.22 o 
  -2   3   3    15035.86    15222.48    108.98 o 
  -1   3   3      803.91      914.73      7.57 o 
   0   3   3     9933.70     6327.82   2894.47 o 
   1   3   3    10489.00    10769.95     72.21 o 
   2   3   3      805.99      740.58     54.70 o 
   3   3   3     1006.83      942.41     29.40 o 
   4   3   3      904.61      878.39     24.08 o 
   5   3   3       65.95       81.77      5.15 o 
   6   3   3      112.89      125.20      8.01 o 
   7   3   3     1541.31     1561.87     24.60 o 
   8   3   3       41.55       39.55      5.55 o 
   9   3   3        7.80       11.95      4.07 o 
  10   3   3        9.20       10.10      4.90 o 
 -10   4   3       43.00       42.68      7.14 o 
  -9   4   3        3.37       10.49      4.02 o 
  -8   4   3       29.82       31.28      5.47 o 
  -7   4   3      464.66      439.55     12.23 o 
  -6   4   3      725.10      681.57     13.92 o 
  -5   4   3     1042.16     1022.80     12.63 o 
  -4   4   3      371.11      369.93      7.15 o 
  -3   4   3      117.34      133.29      3.16 o 
  -2   4   3       11.28       15.43      1.90 o 
  -1   4   3     1144.31     1212.45     18.24 o 
   0   4   3     2230.90     2391.76     21.68 o 
   1   4   3      122.39      108.86      3.22 o 
   2   4   3      138.18      136.33     15.81 o 
   3   4   3       11.10       19.57      2.39 o 
   4   4   3      122.30      126.94      5.36 o 
   5   4   3     1950.98     1915.35     35.44 o 
   6   4   3      855.35      851.60     16.33 o 
   7   4   3       70.77       69.13      6.44 o 
   8   4   3        0.21        3.76      2.67 o 
   9   4   3        4.70        6.08      3.89 o 
  10   4   3      232.70      273.62     15.54 o 
 -10   5   3       16.73       16.04      5.19 o 
  -9   5   3       53.52       84.50      9.11 o 
  -8   5   3      282.69      267.11     12.70 o 
  -7   5   3        0.01        1.56      2.68 o 
  -6   5   3      216.21      202.57      7.88 o 
  -5   5   3       49.92       51.36      4.23 o 
  -4   5   3      461.99      396.81      6.51 o 
  -3   5   3      243.75      214.95      6.11 o 
  -2   5   3     1489.02     1520.30     21.64 o 
  -1   5   3    10905.57    11233.19    368.34 o 
   0   5   3      666.01      880.37      8.02 o 
   1   5   3        1.41        4.27      0.94 o 
   2   5   3      427.40      347.50      7.85 o 
   3   5   3       42.09       71.98      3.71 o 
   4   5   3       17.29       20.00      2.72 o 
   5   5   3      101.71       96.22      6.30 o 
   6   5   3     1192.97     1155.58     23.74 o 
   7   5   3        0.36        0.21      2.56 o 
   8   5   3       60.91       46.24      5.80 o 
   9   5   3       66.91       71.35      9.25 o 
  10   5   3       19.09       28.09      6.94 o 
 -10   6   3       46.78       43.23      7.25 o 
  -9   6   3       46.08       46.62      9.20 o 
  -8   6   3       24.27       21.07      5.19 o 
  -7   6   3      153.52      131.13      8.78 o 
  -6   6   3      615.52      562.51     16.08 o 
  -5   6   3     1832.84     1750.32     44.08 o 
  -4   6   3     1335.87     1372.96     16.82 o 
  -3   6   3      771.03      823.08     18.04 o 
  -2   6   3       90.38       71.16      3.51 o 
  -1   6   3       14.12        3.46      0.80 o 
   0   6   3        9.05        1.27      0.62 o 
   1   6   3        6.37       23.80      1.92 o 
   2   6   3        4.88        3.93      2.29 o 
   3   6   3      746.22      774.35     13.78 o 
   4   6   3        9.79       12.57      2.31 o 
   5   6   3      277.97      246.45     10.51 o 
   6   6   3      846.38      877.34     21.06 o 
   7   6   3        0.25        2.49      2.74 o 
   8   6   3      166.23      180.21     11.17 o 
   9   6   3       14.90       19.92      5.65 o 
  10   6   3       65.11       73.05     12.53 o 
 -10   7   3      123.58      133.62     12.12 o 
  -9   7   3       24.61       33.55      6.34 o 
  -8   7   3      227.61      223.36     12.21 o 
  -7   7   3      230.07      214.70     11.28 o 
  -6   7   3      561.95      514.27     15.89 o 
  -5   7   3      267.09      252.61     10.60 o 
  -4   7   3      269.26      233.18      7.35 o 
  -3   7   3      148.75      180.86      5.89 o 
  -2   7   3     1356.79     1495.19     15.77 o 
  -1   7   3        3.99        3.32      0.86 o 
   0   7   3        7.43       10.25      1.68 o 
   1   7   3       47.72       52.62      2.57 o 
   2   7   3     1816.61     1948.01     72.04 o 
   3   7   3      785.96      819.67     33.10 o 
   4   7   3      163.34      150.51      7.84 o 
   5   7   3       72.38       61.41      6.54 o 
   6   7   3        2.10        2.39      2.91 o 
   7   7   3       40.33       35.56      6.00 o 
   8   7   3      164.35      162.62     10.98 o 
   9   7   3        0.25        2.53      3.84 o 
 -10   8   3       54.22       60.50      9.06 o 
  -9   8   3      112.96      112.57     10.81 o 
  -8   8   3        1.77        1.72      3.21 o 
  -7   8   3      113.46      105.19      9.14 o 
  -6   8   3      310.45      306.72     12.66 o 
  -5   8   3       12.49        6.53      3.33 o 
  -4   8   3       53.36       53.89      4.50 o 
  -3   8   3      584.99      562.10     10.97 o 
  -2   8   3      277.01      263.43      6.88 o 
  -1   8   3      710.01      714.18      8.21 o 
   0   8   3       70.26       85.98      3.05 o 
   1   8   3      138.30      145.54      4.21 o 
   2   8   3      784.80      813.20     19.40 o 
   3   8   3      140.80      149.68      7.37 o 
   4   8   3     1102.18     1060.73     21.58 o 
   5   8   3      568.29      510.99     25.18 o 
   6   8   3       56.27       70.63      7.80 o 
   7   8   3       48.17       42.34      6.76 o 
   8   8   3        0.37        1.10      3.16 o 
   9   8   3       89.54       93.58     10.40 o 
 -10   9   3       53.19       60.57      9.46 o 
  -9   9   3       32.27       16.48      5.51 o 
  -8   9   3       95.11      118.67     11.79 o 
  -7   9   3       50.30       45.43      6.75 o 
  -6   9   3        1.53        5.72      3.25 o 
  -5   9   3      901.73      860.08     19.99 o 
  -4   9   3      122.25      116.19      7.40 o 
  -3   9   3      483.64      511.06     13.25 o 
  -2   9   3     1598.18     1734.78     37.29 o 
  -1   9   3       11.88       14.34      1.70 o 
   0   9   3     1698.91     1733.01     20.38 o 
   1   9   3      533.36      448.57     16.43 o 
   2   9   3      146.04      151.67      6.12 o 
   3   9   3      874.58      873.42     17.68 o 
   4   9   3     1341.71     1360.33     23.97 o 
   5   9   3       14.87       18.42      4.39 o 
   6   9   3        7.69       14.50      4.43 o 
   7   9   3       59.50       63.01      8.11 o 
   8   9   3        2.68        5.82      3.71 o 
   9   9   3       21.32       27.10      6.88 o 
  -9  10   3       64.01       83.33     10.17 o 
  -8  10   3       57.62       64.83      8.72 o 
  -7  10   3      154.91      148.56     10.38 o 
  -6  10   3      642.50      559.40     20.27 o 
  -5  10   3       80.65       84.74      7.76 o 
  -4  10   3        3.04        3.10      2.77 o 
  -3  10   3      212.09      207.29      9.18 o 
  -2  10   3       58.62       47.07     12.67 o 
  -1  10   3       15.04       19.84      1.99 o 
   0  10   3      107.36      123.73      4.02 o 
   1  10   3       27.61       25.90      6.75 o 
   2  10   3      961.02      971.19     15.34 o 
   3  10   3      641.64      545.22     40.22 o 
   4  10   3      689.66      639.66     17.04 o 
   5  10   3      408.03      409.12     14.76 o 
   6  10   3       14.52       23.57      5.16 o 
   7  10   3       16.19       20.08      5.02 o 
   8  10   3      140.40      151.07     11.86 o 
   9  10   3       82.56       84.77     11.90 o 
  -9  11   3       92.78      103.52     11.38 o 
  -8  11   3      106.62      108.22     10.85 o 
  -7  11   3        2.96        1.67      3.40 o 
  -6  11   3      224.82      224.43     11.78 o 
  -5  11   3      171.10      150.38      9.35 o 
  -4  11   3      252.62      206.31     12.38 o 
  -3  11   3      116.09      102.13      7.01 o 
  -2  11   3        0.02        0.37      1.44 o 
  -1  11   3        0.06        0.60      1.04 o 
   0  11   3      320.38      288.38      8.92 o 
   1  11   3      724.99      439.08    154.27 o 
   2  11   3     1196.07     1142.86     17.23 o 
   3  11   3       29.34       34.79      4.22 o 
   4  11   3      197.60      202.93     10.24 o 
   5  11   3       30.19       29.96      5.48 o 
   6  11   3       95.98       92.07      9.22 o 
   7  11   3       12.67       18.98      5.23 o 
   8  11   3        2.49        0.00      3.55 o 
   9  11   3      115.93      118.87     21.52 o 
  -9  12   3       21.23       22.79      6.96 o 
  -8  12   3        2.96        0.03      3.86 o 
  -7  12   3       76.92       75.20      9.04 o 
  -6  12   3       12.85       10.35      4.18 o 
  -5  12   3      155.12      142.76     13.45 o 
  -4  12   3       25.74       35.21      5.59 o 
  -3  12   3        6.65        0.71      1.86 o 
  -2  12   3       59.14       54.50      4.72 o 
  -1  12   3      278.22      283.06      7.55 o 
   0  12   3     1087.35      980.05     13.98 o 
   1  12   3      135.75      126.91      6.06 o 
   2  12   3       46.98       53.20      4.82 o 
   3  12   3        2.28        3.93      2.41 o 
   4  12   3        0.01        0.00      2.47 o 
   5  12   3      192.84      193.90     10.97 o 
   6  12   3      274.34      274.06     13.71 o 
   7  12   3        0.09        1.70      4.22 o 
   8  12   3       12.56       11.58      5.45 o 
  -8  13   3       54.93       69.75      9.51 o 
  -7  13   3      182.68      170.60     11.51 o 
  -6  13   3        2.05        9.08      4.48 o 
  -5  13   3       21.97       20.68      5.28 o 
  -4  13   3       30.74       37.87      6.06 o 
  -3  13   3       32.40       36.15      4.55 o 
  -2  13   3      488.47      552.51     12.86 o 
  -1  13   3        7.54       12.82      2.77 o 
   0  13   3      153.89      149.57     13.53 o 
   1  13   3       77.97       51.70      4.20 o 
   2  13   3      775.88      775.56     13.95 o 
   3  13   3      498.84      484.72     12.80 o 
   4  13   3      338.80      294.02     20.80 o 
   5  13   3       48.32       58.54     10.40 o 
   6  13   3        0.69        2.96      3.42 o 
   7  13   3       96.81      105.01     10.84 o 
   8  13   3       17.81        8.15      5.30 o 
  -8  14   3        0.07        0.98      4.33 o 
  -7  14   3       42.02       48.90      8.00 o 
  -6  14   3       56.14       65.10      8.43 o 
  -5  14   3       25.36       34.86      6.22 o 
  -4  14   3        1.69        2.67      2.55 o 
  -3  14   3       56.16       30.70     16.55 o 
  -2  14   3      128.55      138.52      6.97 o 
  -1  14   3      587.31      499.28     20.04 o 
   0  14   3      427.84      441.57     18.65 o 
   1  14   3      476.14      454.67     10.67 o 
   2  14   3      335.75      281.42     29.23 o 
   3  14   3      444.95      396.55     12.57 o 
   4  14   3      407.43      386.12     14.90 o 
   5  14   3        5.70        6.07      4.28 o 
   6  14   3       13.48       14.93      4.79 o 
   7  14   3       57.01       54.28      8.64 o 
   8  14   3       14.02       16.40      9.43 o 
  -8  15   3       74.88       92.32     13.75 o 
  -7  15   3        5.53        4.42      4.35 o 
  -6  15   3        0.77        3.18      3.54 o 
  -5  15   3        0.07        1.18      3.43 o 
  -4  15   3      318.70      333.27     14.21 o 
  -3  15   3      975.72      915.95     33.06 o 
  -2  15   3        7.10        7.21      3.37 o 
  -1  15   3       27.13       23.89      4.69 o 
   0  15   3       59.90       35.94     24.47 o 
   1  15   3      171.64      158.90      7.82 o 
   2  15   3       11.66        7.94      3.04 o 
   3  15   3        2.62        2.50      2.60 o 
   4  15   3       23.27       31.25      5.92 o 
   5  15   3        1.66        4.93      3.77 o 
   6  15   3      161.84      157.06     13.41 o 
   7  15   3        0.36        3.70      4.46 o 
  -7  16   3        1.57        0.72      5.77 o 
  -6  16   3        1.09        6.84      4.48 o 
  -5  16   3       80.60       93.30      9.71 o 
  -4  16   3       30.07       26.62      5.67 o 
  -3  16   3       43.24       50.37      8.83 o 
  -2  16   3       10.55       14.39      4.10 o 
  -1  16   3       91.18      108.20     11.22 o 
   0  16   3       69.14       57.53     10.84 o 
   1  16   3        1.95        2.09      3.02 o 
   2  16   3       22.23       17.59      3.84 o 
   3  16   3       36.39       50.90      6.00 o 
   4  16   3        4.75       13.82      4.75 o 
   5  16   3       12.87        9.65      4.37 o 
   6  16   3      202.77      212.14     13.38 o 
   7  16   3        5.29        6.40      4.76 o 
  -7  17   3       30.17       24.18     10.66 o 
  -6  17   3        5.66        9.06      4.75 o 
  -5  17   3        1.80        5.47      4.34 o 
  -4  17   3       23.07       19.69      6.83 o 
  -3  17   3        0.28        4.78      4.96 o 
  -2  17   3        6.45        9.08      4.96 o 
  -1  17   3       36.04       16.79     12.18 o 
   0  17   3       57.08       61.35      7.43 o 
   1  17   3        0.01        0.00      3.75 o 
   2  17   3       35.90       51.00      8.60 o 
   3  17   3       40.40       36.86      5.40 o 
   4  17   3       37.60       39.44      5.75 o 
   5  17   3      102.77      106.35     10.65 o 
   6  17   3       12.25        9.53      5.23 o 
  -6  18   3        0.00        0.00      3.83 o 
  -5  18   3        7.23        7.85      6.27 o 
  -4  18   3        7.36       10.10      6.33 o 
  -3  18   3       30.66       33.40      8.47 o 
  -2  18   3       58.39       50.71      9.26 o 
  -1  18   3        0.68        0.85      4.00 o 
   0  18   3       16.34       17.34      5.01 o 
   1  18   3        0.29        5.40      3.82 o 
   2  18   3       21.18       26.94      9.02 o 
   3  18   3       20.40       32.93      7.44 o 
   4  18   3        4.37        8.84      3.72 o 
   5  18   3        3.69        0.00      4.74 o 
  -5  19   3        4.27        8.99      6.76 o 
  -4  19   3        6.19       19.44      7.23 o 
  -3  19   3        0.78        4.72      5.11 o 
  -2  19   3        0.07        2.21      4.89 o 
  -1  19   3       28.28       23.04      7.35 o 
   0  19   3      103.48       95.71     17.63 o 
   1  19   3       81.71      103.77     12.19 o 
   2  19   3        4.04        3.95      4.05 o 
   3  19   3        0.34        5.76      4.26 o 
   4  19   3       73.79       90.58     10.31 o 
   5  19   3        0.00        3.42      3.90 o 
  -4  20   3       29.12       47.19     10.43 o 
  -3  20   3       53.13       52.59     10.51 o 
  -2  20   3        6.35        8.46      6.48 o 
  -1  20   3        4.83        2.87      6.76 o 
   0  20   3       17.32       18.24      8.81 o 
   1  20   3        1.96        0.61      6.56 o 
   2  20   3        1.30        9.61      5.34 o 
   3  20   3        6.90        0.00      6.25 o 
   4  20   3       30.20       41.60      9.68 o 
  -3  21   3       67.70       81.79     13.33 o 
  -2  21   3       46.39       41.72      9.93 o 
  -1  21   3       36.73       34.02     12.50 o 
   0  21   3        0.07        6.15      7.17 o 
   1  21   3       16.62       13.94      8.20 o 
   2  21   3        2.17        1.43      6.76 o 
   3  21   3        1.34        9.43      7.99 o 
   0  22   3        2.86        3.69      8.61 o 
 -11   0   4        0.70       13.53      8.81 o 
 -10   0   4      148.62      152.29     13.59 o 
  -9   0   4        4.25        2.66      3.98 o 
  -8   0   4      899.52      941.40     26.74 o 
  -7   0   4      790.36      721.24     18.49 o 
  -6   0   4        1.38        0.13      1.77 o 
  -5   0   4       48.97       41.06      4.13 o 
  -4   0   4      139.68      123.14      5.28 o 
  -3   0   4     2830.00     2731.04     21.68 o 
  -2   0   4     2056.11     1946.93     16.02 o 
  -1   0   4    11151.02     7637.29   3755.11 o 
   0   0   4       23.84       21.52      4.10 o 
   1   0   4     2269.48     2374.06     36.07 o 
   2   0   4     7597.19     8089.11     71.94 o 
   3   0   4     4443.93     4960.77     64.45 o 
   4   0   4      364.37      487.15     15.14 o 
   5   0   4      793.93      763.15     20.71 o 
   6   0   4       15.84       15.67      3.86 o 
   7   0   4      453.72      444.94     15.43 o 
   8   0   4      168.16      176.63     13.00 o 
   9   0   4      282.62      269.91     24.39 o 
  10   0   4      140.20      179.33     23.77 o 
 -11   1   4       30.26       24.59     11.07 o 
 -10   1   4       51.40       59.77      8.24 o 
  -9   1   4       19.55       17.38      4.12 o 
  -8   1   4       26.63       31.03      4.09 o 
  -7   1   4       13.28       14.16      2.76 o 
  -6   1   4      734.06      722.01     11.12 o 
  -5   1   4       17.43       20.08      2.19 o 
  -4   1   4     1246.32     1223.60     11.53 o 
  -3   1   4      171.87      179.62     10.25 o 
  -2   1   4       65.22       35.18      5.15 o 
  -1   1   4     7149.69     7356.56     56.02 o 
   0   1   4       57.09       87.00      3.90 o 
   1   1   4     1433.37     1611.65     21.07 o 
   2   1   4       16.75        7.22      5.06 o 
   3   1   4     1147.33     1167.09     18.32 o 
   4   1   4     1131.80     1138.99     18.56 o 
   5   1   4       88.92       91.54      8.47 o 
   6   1   4       78.03       65.23      5.70 o 
   7   1   4      163.22      156.91      7.32 o 
   8   1   4      152.93      164.49      7.97 o 
   9   1   4      153.68      175.91     11.59 o 
  10   1   4        0.90        5.43      6.38 o 
 -10   2   4        9.12       14.97      6.07 o 
  -9   2   4       60.29       62.80      6.68 o 
  -8   2   4        9.00        8.37      2.55 o 
  -7   2   4       81.89       66.33      9.78 o 
  -6   2   4       59.50       59.27      6.03 o 
  -5   2   4       42.72       41.16      2.84 o 
  -4   2   4      389.85      359.14      6.39 o 
  -3   2   4      122.32      166.32      3.73 o 
  -2   2   4        6.39        3.31      0.72 o 
  -1   2   4        5.35        2.65      0.90 o 
   0   2   4     3917.60     4272.64     27.54 o 
   1   2   4     8523.47     8765.76    234.15 o 
   2   2   4     2920.41     3339.51     32.38 o 
   3   2   4       10.35       22.36      3.12 o 
   4   2   4      907.39      903.72     20.61 o 
   5   2   4      151.66      135.46      6.92 o 
   6   2   4     1959.71     1875.01     24.83 o 
   7   2   4       60.45       56.33      5.34 o 
   8   2   4      236.77      222.73     10.43 o 
   9   2   4        3.84        9.93      4.05 o 
  10   2   4       14.92       18.76      5.82 o 
 -10   3   4       16.64       23.00      7.16 o 
  -9   3   4        0.84        2.26      3.22 o 
  -8   3   4       19.69       21.85      3.54 o 
  -7   3   4       33.36       26.77      3.67 o 
  -6   3   4       12.93       14.65      2.51 o 
  -5   3   4      351.21      365.83      7.07 o 
  -4   3   4      190.00      214.55      4.77 o 
  -3   3   4       27.14       19.38      2.04 o 
  -2   3   4      483.26      509.53      6.71 o 
  -1   3   4       31.52       46.30      2.63 o 
   0   3   4      288.43      288.04      9.88 o 
   1   3   4       44.72       29.17      4.97 o 
   2   3   4      329.57      347.59     49.17 o 
   3   3   4      962.31     1016.58     15.87 o 
   4   3   4      456.74      401.74      9.80 o 
   5   3   4      362.76      357.89     12.25 o 
   6   3   4      105.12      104.36      6.83 o 
   7   3   4       69.96       75.65      8.03 o 
   8   3   4        2.08        6.14      2.97 o 
   9   3   4        0.04        4.21      3.24 o 
  10   3   4       79.69       91.37     10.68 o 
 -10   4   4       31.93       39.59      8.52 o 
  -9   4   4        2.89       11.89      4.06 o 
  -8   4   4       17.68       23.26      5.04 o 
  -7   4   4        0.71        2.03      2.22 o 
  -6   4   4      711.37      677.15     18.61 o 
  -5   4   4        5.08       10.00      2.22 o 
  -4   4   4      704.15      668.20     19.56 o 
  -3   4   4       31.53       33.58      1.96 o 
  -2   4   4       54.68       64.46      3.67 o 
  -1   4   4      131.01      164.05      3.50 o 
   0   4   4     2885.96     1749.68    781.45 o 
   1   4   4       84.65       76.49      3.59 o 
   2   4   4     3167.06     3382.71     72.73 o 
   3   4   4      965.16     1080.39     14.50 o 
   4   4   4     1822.79     1927.71     45.70 o 
   5   4   4       34.01       33.51      3.97 o 
   6   4   4      249.42      228.68     11.07 o 
   7   4   4       54.52       69.28      7.88 o 
   8   4   4       52.74       56.44      6.47 o 
   9   4   4       34.65       49.03      6.61 o 
  10   4   4      140.99      139.87     15.58 o 
 -10   5   4       11.07       14.67      5.24 o 
  -9   5   4        8.42       13.20      4.46 o 
  -8   5   4       27.13       30.07      6.36 o 
  -7   5   4        8.67       14.36      4.05 o 
  -6   5   4      193.50      206.34      8.10 o 
  -5   5   4       41.61       43.96      4.18 o 
  -4   5   4     1783.00     1824.97     19.89 o 
  -3   5   4      282.61      277.41      7.29 o 
  -2   5   4       67.96       66.45      3.49 o 
  -1   5   4      899.73      820.15      7.52 o 
   0   5   4     1692.67     1875.37     14.26 o 
   1   5   4       35.59       25.55      2.10 o 
   2   5   4     1904.90     1949.89     32.24 o 
   3   5   4       82.69      103.43      4.67 o 
   4   5   4       70.66       74.90      6.03 o 
   5   5   4        1.24        5.96      2.25 o 
   6   5   4      579.50      539.70     16.88 o 
   7   5   4        2.51        8.49      3.64 o 
   8   5   4        0.57        2.64      2.66 o 
   9   5   4        4.17       10.83      4.76 o 
 -10   6   4        0.53        2.44      3.86 o 
  -9   6   4        3.52        4.45      3.69 o 
  -8   6   4      160.76      170.22     10.57 o 
  -7   6   4      473.79      422.17     16.91 o 
  -6   6   4     1036.36     1070.61     18.06 o 
  -5   6   4      102.11      108.37      5.64 o 
  -4   6   4        1.88        8.78      6.85 o 
  -3   6   4     1697.99     1765.12     22.22 o 
  -2   6   4      597.72      690.25     11.14 o 
  -1   6   4       14.22        5.58      1.52 o 
   0   6   4     1586.55     1674.28     16.60 o 
   1   6   4     1543.38     1655.43     17.66 o 
   2   6   4      125.02      117.14      4.19 o 
   3   6   4        0.97        3.44      1.60 o 
   4   6   4       11.99       10.67      2.41 o 
   5   6   4      814.15      744.42     18.36 o 
   6   6   4     1457.83     1396.73     30.47 o 
   7   6   4      117.03      124.60     10.05 o 
   8   6   4        6.86        8.80      3.46 o 
   9   6   4        1.45        3.81      3.95 o 
 -10   7   4        5.50        3.87      4.22 o 
  -9   7   4       18.90       11.79      4.67 o 
  -8   7   4        1.39        4.44      3.35 o 
  -7   7   4       15.53       19.64      4.77 o 
  -6   7   4      459.42      427.40     14.63 o 
  -5   7   4     1434.57     1373.02     21.74 o 
  -4   7   4       16.75       29.51      3.58 o 
  -3   7   4      158.33      192.99      6.50 o 
  -2   7   4      986.77     1031.83     11.64 o 
  -1   7   4     6688.08     7008.44     66.75 o 
   0   7   4      994.38      889.97      9.47 o 
   1   7   4       20.93       14.24      1.83 o 
   2   7   4       84.23       70.91      3.38 o 
   3   7   4      105.74      105.54      4.73 o 
   4   7   4      350.95      302.49     12.13 o 
   5   7   4      138.96      119.45      8.15 o 
   6   7   4      255.17      255.57     12.19 o 
   7   7   4      114.11      100.34      9.54 o 
   8   7   4       55.05       59.34      8.35 o 
   9   7   4       48.49       60.57      8.85 o 
 -10   8   4       94.61      128.31     12.20 o 
  -9   8   4      204.20      196.93     12.57 o 
  -8   8   4        5.23        6.04      3.64 o 
  -7   8   4        6.48        9.38      3.86 o 
  -6   8   4        0.07        2.99      2.90 o 
  -5   8   4      323.21      253.17     10.96 o 
  -4   8   4      540.41      437.06     20.09 o 
  -3   8   4      562.58      595.87     11.42 o 
  -2   8   4       79.51       80.81      3.64 o 
  -1   8   4     3736.14     3994.42     24.77 o 
   0   8   4      104.57      119.69      4.03 o 
   1   8   4      718.89      743.08     10.03 o 
   2   8   4      145.75      146.23      5.85 o 
   3   8   4      109.39      106.23      6.39 o 
   4   8   4      575.81      507.00     14.70 o 
   5   8   4     1794.15     1705.37     28.80 o 
   6   8   4      377.32      347.24     14.27 o 
   7   8   4       16.18       13.49      4.53 o 
   8   8   4       28.20       43.98      7.19 o 
   9   8   4       46.89       55.99      8.85 o 
 -10   9   4        1.14        8.54      5.84 o 
  -9   9   4       12.52       19.54      5.62 o 
  -8   9   4       10.75        8.49      4.18 o 
  -7   9   4      217.92      198.73     11.47 o 
  -6   9   4     1319.65     1295.46     26.26 o 
  -5   9   4      359.79      333.53     14.42 o 
  -4   9   4        2.42        0.00      2.18 o 
  -3   9   4      724.25      701.12     21.59 o 
  -2   9   4      803.53      845.90     11.60 o 
  -1   9   4      565.28      564.69      7.95 o 
   0   9   4      106.42      119.90      4.23 o 
   1   9   4       38.26       52.01      6.78 o 
   2   9   4       59.35       59.51      4.42 o 
   3   9   4      313.57      285.09     10.53 o 
   4   9   4        4.00        2.22      2.68 o 
   5   9   4      259.72      259.53     11.79 o 
   6   9   4        7.53       11.80      4.20 o 
   7   9   4      370.24      319.86     14.88 o 
   8   9   4        3.09        4.48      4.60 o 
   9   9   4       45.81       52.66      8.90 o 
  -9  10   4       46.63       48.33      8.06 o 
  -8  10   4      151.14      145.97     11.27 o 
  -7  10   4      160.43      169.77     14.03 o 
  -6  10   4       15.81       27.75      5.48 o 
  -5  10   4        0.49        3.66      2.79 o 
  -4  10   4        2.63        6.03      3.04 o 
  -3  10   4      604.20      629.08     15.88 o 
  -2  10   4      210.13      134.93     33.61 o 
  -1  10   4      125.28      103.25      3.67 o 
   0  10   4      345.75      386.89      7.17 o 
   1  10   4       28.61       33.96      3.20 o 
   2  10   4      451.57      456.14     12.81 o 
   3  10   4       14.30       18.23      4.01 o 
   4  10   4        1.21        0.00      2.28 o 
   5  10   4      136.61      121.65      9.07 o 
   6  10   4        0.50        3.75      3.14 o 
   7  10   4      421.31      403.35     16.94 o 
   8  10   4        0.59        5.70      4.21 o 
   9  10   4        6.81       11.27      8.61 o 
  -9  11   4        9.12        7.22      4.85 o 
  -8  11   4       42.37       47.18      7.78 o 
  -7  11   4       77.92       92.32      9.53 o 
  -6  11   4        1.62        4.90      3.40 o 
  -5  11   4      168.33      154.54      9.46 o 
  -4  11   4      741.38      740.57     24.90 o 
  -3  11   4        3.51        3.27      1.85 o 
  -2  11   4      339.90      346.41     11.88 o 
  -1  11   4      234.31      214.29      8.35 o 
   0  11   4      199.23      201.48      5.46 o 
   1  11   4       24.02       31.15      3.28 o 
   2  11   4      108.78       93.55     20.06 o 
   3  11   4     1125.23     1035.36     20.93 o 
   4  11   4        2.79        1.14      2.60 o 
   5  11   4      167.57      163.47     10.03 o 
   6  11   4        1.73        1.94      3.24 o 
   7  11   4        0.42        2.16      3.60 o 
   8  11   4       83.67       87.07     10.53 o 
  -9  12   4       70.77       95.78     11.46 o 
  -8  12   4       10.86       11.14      5.27 o 
  -7  12   4        9.17       10.31      4.49 o 
  -6  12   4      112.00      119.87     10.08 o 
  -5  12   4       23.10       24.19      5.23 o 
  -4  12   4      164.11      175.53      9.93 o 
  -3  12   4       90.26       84.39      5.81 o 
  -2  12   4      165.47      154.35      6.78 o 
  -1  12   4       20.29       21.68      2.78 o 
   0  12   4      699.27      722.16     12.00 o 
   1  12   4       96.21       67.82     18.35 o 
   2  12   4       23.34       18.17     10.37 o 
   3  12   4      338.28      357.84     11.16 o 
   4  12   4       54.69       53.82      6.81 o 
   5  12   4       17.25       14.42      4.54 o 
   6  12   4        5.42        3.55      3.37 o 
   7  12   4        8.73        8.31      4.37 o 
   8  12   4      102.39      103.62     11.50 o 
  -8  13   4        0.02        0.00      4.12 o 
  -7  13   4        0.05        2.85      3.94 o 
  -6  13   4        5.71        6.07      3.80 o 
  -5  13   4       58.07       49.29      7.06 o 
  -4  13   4       24.97       25.32      5.22 o 
  -3  13   4      315.98      308.75     12.49 o 
  -2  13   4       12.31       20.71      3.58 o 
  -1  13   4       64.72       59.43      6.09 o 
   0  13   4      326.92      285.72      9.41 o 
   1  13   4      768.13      722.20     30.60 o 
   2  13   4      510.75      376.14     87.43 o 
   3  13   4      267.41      237.82      9.49 o 
   4  13   4       91.91       77.02      7.99 o 
   5  13   4        0.05        0.00      3.22 o 
   6  13   4       21.53       28.70      6.07 o 
   7  13   4       77.85       86.78     10.08 o 
   8  13   4       19.18       13.94     10.25 o 
  -8  14   4        0.44        5.67      4.71 o 
  -7  14   4        2.22        9.29      4.82 o 
  -6  14   4       17.52       15.12      4.72 o 
  -5  14   4        7.09       11.69      4.17 o 
  -4  14   4        9.35        9.04      4.03 o 
  -3  14   4       87.63       35.60     27.06 o 
  -2  14   4       43.61       57.92      6.37 o 
  -1  14   4       34.25       31.67      5.14 o 
   0  14   4        1.35        0.83      2.41 o 
   1  14   4      991.72      970.90     15.76 o 
   2  14   4      257.47      260.17      9.96 o 
   3  14   4        6.80        1.05      2.79 o 
   4  14   4      324.23      304.90     13.62 o 
   5  14   4      130.28      130.36     10.70 o 
   6  14   4        9.92       12.74      4.79 o 
   7  14   4       55.23       69.47      9.58 o 
  -8  15   4        0.00       10.66      8.61 o 
  -7  15   4        0.00        0.00      3.58 o 
  -6  15   4       39.57       56.96      8.31 o 
  -5  15   4        1.64        0.00      3.02 o 
  -4  15   4      179.14      169.79     10.62 o 
  -3  15   4        5.64       12.34      4.27 o 
  -2  15   4       41.95       40.71      7.88 o 
  -1  15   4       32.15       51.11      8.58 o 
   0  15   4       26.48       47.70      6.26 o 
   1  15   4        9.16        9.00      3.00 o 
   2  15   4       12.71       11.84      3.02 o 
   3  15   4      356.66      344.46     13.85 o 
   4  15   4       44.31       45.40      6.77 o 
   5  15   4       56.96       57.09      8.24 o 
   6  15   4        0.70        1.74      3.87 o 
   7  15   4       27.79       22.76      7.20 o 
  -7  16   4       25.79       36.01      7.45 o 
  -6  16   4        0.01        0.00      3.71 o 
  -5  16   4        3.44        0.59      3.38 o 
  -4  16   4       21.69       15.11      4.70 o 
  -3  16   4      177.83      180.30     14.05 o 
  -2  16   4        0.32        3.02      4.14 o 
  -1  16   4       88.85       79.66     10.55 o 
   0  16   4       63.82       51.37      8.78 o 
   1  16   4       83.56      110.11      8.86 o 
   2  16   4        6.64        8.05      4.06 o 
   3  16   4        0.20        0.00      2.59 o 
   4  16   4       12.76       20.74      5.41 o 
   5  16   4       39.19       43.36      7.42 o 
   6  16   4       25.89       29.98      6.96 o 
  -7  17   4       50.95       59.43     15.99 o 
  -6  17   4        1.30        4.31      4.65 o 
  -5  17   4        1.92        3.89      3.93 o 
  -4  17   4       35.17       28.57      8.61 o 
  -3  17   4        0.28        1.15      4.40 o 
  -2  17   4       42.38       50.20      9.49 o 
  -1  17   4      205.51      255.70     16.15 o 
   0  17   4       62.21       76.38     10.72 o 
   1  17   4      291.73      256.39     15.91 o 
   2  17   4       63.82       64.45     11.58 o 
   3  17   4        9.99       11.78      4.19 o 
   4  17   4      119.92      125.43     12.60 o 
   5  17   4        0.02        2.91      4.21 o 
   6  17   4       41.42       33.42      7.26 o 
  -6  18   4        1.09        0.00      3.97 o 
  -5  18   4       49.56       52.94     10.45 o 
  -4  18   4      167.34      174.79     15.20 o 
  -3  18   4       62.61       78.62     11.90 o 
  -2  18   4       81.58       79.29     11.50 o 
  -1  18   4       74.31       79.72     18.34 o 
   0  18   4        0.90        0.08      4.40 o 
   1  18   4       27.58       19.42      6.76 o 
   2  18   4      141.72      106.78     18.44 o 
   3  18   4       23.94       32.94      7.45 o 
   4  18   4       53.88       54.96      7.04 o 
   5  18   4       81.13       97.50     10.71 o 
  -5  19   4       68.86       70.62     11.95 o 
  -4  19   4       13.61       16.61      7.48 o 
  -3  19   4       33.63       27.78      7.96 o 
  -2  19   4      115.57      149.88     15.14 o 
  -1  19   4        8.32        3.33      5.60 o 
   0  19   4      153.85      141.53     14.20 o 
   1  19   4       19.87       19.88      8.81 o 
   2  19   4       25.15       21.72      9.84 o 
   3  19   4        0.50        0.00      6.15 o 
   4  19   4        6.34       17.22      9.22 o 
  -4  20   4        0.41        0.41      5.94 o 
  -3  20   4        0.80       12.55      6.64 o 
  -2  20   4       70.41      100.55     13.60 o 
  -1  20   4       45.38       46.50      9.63 o 
   0  20   4       20.67       10.86      9.22 o 
   1  20   4        0.05        1.02      5.53 o 
   2  20   4       37.19       51.03     14.55 o 
   3  20   4        0.06        0.00      5.74 o 
  -3  21   4       23.72       24.59     12.71 o 
  -2  21   4        4.55        6.34      6.44 o 
  -1  21   4        7.05        6.35      7.79 o 
   0  21   4       13.44       26.44     12.30 o 
   1  21   4        0.25        2.05      7.79 o 
   2  21   4        3.36        8.40      8.40 o 
 -10   1   5       86.11       97.69     12.17 o 
  -9   1   5        2.31        4.00      2.85 o 
  -8   1   5        0.24        1.06      2.31 o 
  -7   1   5       72.99      101.04      5.68 o 
  -6   1   5      125.00      115.19      4.60 o 
  -5   1   5     1711.34     1781.29     18.25 o 
  -4   1   5      498.82      495.48      7.50 o 
  -3   1   5        2.21        1.43      0.65 o 
  -2   1   5     3619.81     3810.40     42.64 o 
  -1   1   5      830.46      876.14     13.14 o 
   0   1   5     3381.68     3515.29     27.41 o 
   1   1   5        3.22        1.55      1.48 o 
   2   1   5     1067.34     1138.97     20.71 o 
   3   1   5     1796.33     1802.54     28.82 o 
   4   1   5       24.05       19.33      3.47 o 
   5   1   5     1050.48      989.89     27.77 o 
   6   1   5      898.60      868.60     20.14 o 
   7   1   5       28.44       30.12      4.15 o 
   8   1   5        2.34        3.06      3.54 o 
   9   1   5        0.45        0.00      3.86 o 
 -10   2   5        3.65        5.22      5.05 o 
  -9   2   5        7.14        7.01      3.17 o 
  -8   2   5       59.71       71.26      5.69 o 
  -7   2   5     1314.02     1197.31     80.86 o 
  -6   2   5      705.70      690.37     16.59 o 
  -5   2   5      158.01      124.32     23.63 o 
  -4   2   5     1175.07     1268.48     12.85 o 
  -3   2   5      839.52      844.94      8.62 o 
  -2   2   5      327.53      352.42      4.62 o 
  -1   2   5       11.21       24.49      2.57 o 
   0   2   5     1078.64     1167.47     15.96 o 
   1   2   5     1391.48     1604.30     23.72 o 
   2   2   5       13.89        1.19      1.34 o 
   3   2   5      239.72      254.47      8.59 o 
   4   2   5      237.44      214.31      8.70 o 
   5   2   5     1449.82     1472.81     21.07 o 
   6   2   5      251.08      230.18      9.38 o 
   7   2   5       17.30       22.21      4.18 o 
   8   2   5       73.00       74.13      7.48 o 
   9   2   5        0.12        2.77      4.04 o 
 -10   3   5       33.97       49.80      9.42 o 
  -9   3   5       31.64       43.34      8.62 o 
  -8   3   5       45.69       40.47      4.65 o 
  -7   3   5      119.36      110.78      5.90 o 
  -6   3   5       48.83       63.08      4.54 o 
  -5   3   5       90.11       86.59      4.27 o 
  -4   3   5       29.81       21.58      1.95 o 
  -3   3   5      626.00      673.13      8.91 o 
  -2   3   5      947.51     1160.08     11.33 o 
  -1   3   5     7972.06     8513.53     36.77 o 
   0   3   5     1617.31     1580.43     14.17 o 
   1   3   5     2376.27     2389.29    181.70 o 
   2   3   5      354.83      461.34     10.42 o 
   3   3   5      302.67      266.75     12.34 o 
   4   3   5        0.36        2.97      2.16 o 
   5   3   5        0.85        0.48      1.82 o 
   6   3   5      218.67      217.82      9.13 o 
   7   3   5        1.03        1.10      2.97 o 
   8   3   5        9.10        7.60      3.42 o 
   9   3   5        0.05        1.31      3.22 o 
 -10   4   5       19.03       15.55      7.79 o 
  -9   4   5        0.35        3.51      3.58 o 
  -8   4   5       33.43       45.26      6.58 o 
  -7   4   5      545.41      531.77     13.72 o 
  -6   4   5        0.15        0.59      1.99 o 
  -5   4   5       25.79       26.79      3.44 o 
  -4   4   5      147.34      151.30      5.05 o 
  -3   4   5      520.08      464.62      7.15 o 
  -2   4   5     1136.86     1115.90     14.05 o 
  -1   4   5     1467.41     1645.18     16.61 o 
   0   4   5      305.50      288.68      5.92 o 
   1   4   5      104.62      104.56      7.99 o 
   2   4   5     4182.74     4603.38     53.75 o 
   3   4   5      226.17      223.71     16.81 o 
   4   4   5     1460.44     1542.88     19.96 o 
   5   4   5       49.31       46.77      4.86 o 
   6   4   5      137.56      129.24     11.48 o 
   7   4   5      180.70      173.81     10.60 o 
   8   4   5       35.55       38.28      5.76 o 
   9   4   5       66.67       75.71      8.20 o 
 -10   5   5       62.70       65.02     10.92 o 
  -9   5   5      112.14       95.44      9.54 o 
  -8   5   5        0.81        1.98      3.02 o 
  -7   5   5      313.13      320.85     10.92 o 
  -6   5   5      424.20      472.64     12.25 o 
  -5   5   5     2503.37     2460.40     44.52 o 
  -4   5   5      111.85      113.54      5.34 o 
  -3   5   5     1204.79     1301.76     16.45 o 
  -2   5   5     2004.89     2018.41     23.91 o 
  -1   5   5       47.11       66.50      2.41 o 
   0   5   5     4731.85     3509.97   1302.83 o 
   1   5   5     1165.58     1228.37     16.06 o 
   2   5   5        0.63        1.47      1.25 o 
   3   5   5      800.32      533.85    186.07 o 
   4   5   5     1518.05     1561.23     29.84 o 
   5   5   5     2168.40     2132.97     31.30 o 
   6   5   5      597.28      553.45     17.38 o 
   7   5   5       64.69       61.48      7.64 o 
   8   5   5      200.95      205.10     12.42 o 
   9   5   5       53.43       57.92      7.45 o 
 -10   6   5       19.58       30.67      6.60 o 
  -9   6   5        3.83        2.31      3.40 o 
  -8   6   5       18.82       21.96      5.26 o 
  -7   6   5       18.22       10.38      4.17 o 
  -6   6   5       54.87       56.95      5.62 o 
  -5   6   5       51.48       45.95      4.54 o 
  -4   6   5       13.05        7.11      2.00 o 
  -3   6   5       39.74       24.91      2.96 o 
  -2   6   5     4790.91     4950.33     58.39 o 
  -1   6   5      378.00      414.39      6.30 o 
   0   6   5       90.71      105.21      3.85 o 
   1   6   5       56.18       65.55      3.26 o 
   2   6   5     1339.48     1522.13     20.30 o 
   3   6   5      596.54      386.41    145.72 o 
   4   6   5       24.87       30.50      3.73 o 
   5   6   5       27.15       28.05      5.09 o 
   6   6   5      121.75      115.24      9.33 o 
   7   6   5       23.77       32.92      5.91 o 
   8   6   5       79.39       82.36      9.39 o 
   9   6   5      186.69      173.82     13.31 o 
 -10   7   5        7.48       12.50      5.43 o 
  -9   7   5       20.45       21.29      5.51 o 
  -8   7   5       19.38       17.10      4.75 o 
  -7   7   5      532.96      507.07     16.99 o 
  -6   7   5      116.95      110.99      8.31 o 
  -5   7   5        0.66        2.83      2.09 o 
  -4   7   5     1048.66     1001.31     16.03 o 
  -3   7   5     1111.59     1140.53     16.24 o 
  -2   7   5     1000.06      928.84      8.59 o 
  -1   7   5     1128.34     1303.61     13.01 o 
   0   7   5      402.89      388.82      6.60 o 
   1   7   5       94.61      118.46      4.33 o 
   2   7   5      312.06      325.53      8.75 o 
   3   7   5      438.05      441.17     14.67 o 
   4   7   5       84.71       97.09      7.21 o 
   5   7   5       25.01       19.83      4.40 o 
   6   7   5       87.11       85.60      8.51 o 
   7   7   5       49.91       40.65      6.64 o 
   8   7   5       72.04       69.33      9.02 o 
   9   7   5        0.56        2.94      4.29 o 
 -10   8   5        3.70        8.99      5.20 o 
  -9   8   5       22.46       29.26      6.49 o 
  -8   8   5      119.20      137.65     10.72 o 
  -7   8   5        3.60        7.85      3.75 o 
  -6   8   5      311.72      327.94     13.33 o 
  -5   8   5        4.57        0.00      2.52 o 
  -4   8   5      107.87       94.27      5.59 o 
  -3   8   5       26.90       24.93      3.23 o 
  -2   8   5       80.51      102.65      5.63 o 
  -1   8   5       63.99       53.58      6.71 o 
   0   8   5      198.63      195.13      4.94 o 
   1   8   5      801.65      779.02     13.13 o 
   2   8   5      196.59      233.19      7.66 o 
   3   8   5      335.54      251.57     27.15 o 
   4   8   5      650.88      609.17     16.49 o 
   5   8   5        1.97        1.02      2.80 o 
   6   8   5       15.91       13.48      4.16 o 
   7   8   5        5.87        5.19      3.99 o 
   8   8   5       17.17       24.69      6.13 o 
   9   8   5       36.52       41.84     11.07 o 
  -9   9   5        0.21        0.00      3.51 o 
  -8   9   5        0.50        0.20      3.59 o 
  -7   9   5        0.05        0.94      3.11 o 
  -6   9   5        4.73        6.65      3.61 o 
  -5   9   5       15.11       16.35      4.13 o 
  -4   9   5      518.62      511.01     15.02 o 
  -3   9   5        0.05        1.10      1.65 o 
  -2   9   5      173.11      188.17      9.96 o 
  -1   9   5      102.20      114.51      3.83 o 
   0   9   5      367.74      375.52      7.04 o 
   1   9   5     1085.27     1097.01     13.31 o 
   2   9   5      413.83      401.16     10.28 o 
   3   9   5      210.30      147.10     57.11 o 
   4   9   5       51.28       50.11      6.14 o 
   5   9   5      139.58      142.97      9.18 o 
   6   9   5      218.29      228.30     12.18 o 
   7   9   5        2.22        4.62      3.61 o 
   8   9   5        0.02        0.96      3.81 o 
  -9  10   5       36.63       31.01      7.14 o 
  -8  10   5        4.36        4.69      3.79 o 
  -7  10   5        0.23        0.07      3.09 o 
  -6  10   5       19.86       16.88      4.53 o 
  -5  10   5      156.52      155.34      9.43 o 
  -4  10   5       71.39       67.37      6.93 o 
  -3  10   5      161.98      164.75      7.91 o 
  -2  10   5      128.74      127.45      7.05 o 
  -1  10   5       53.30       66.87      3.85 o 
   0  10   5      625.99      613.92     14.97 o 
   1  10   5        0.07        0.00      1.23 o 
   2  10   5      672.95      646.98     13.38 o 
   3  10   5       24.84       12.83      9.83 o 
   4  10   5      135.18      123.69      8.18 o 
   5  10   5        1.32        2.81      2.89 o 
   6  10   5       36.25       47.62      7.16 o 
   7  10   5        0.00        0.99      3.45 o 
   8  10   5       22.21       21.88      6.20 o 
  -9  11   5        2.08        4.30      4.64 o 
  -8  11   5       27.21       29.96      6.53 o 
  -7  11   5        0.68        3.15      3.80 o 
  -6  11   5        1.20        5.49      3.48 o 
  -5  11   5      675.27      651.64     22.15 o 
  -4  11   5       71.46       74.12      7.34 o 
  -3  11   5      393.11      360.20     12.94 o 
  -2  11   5     1001.67      842.39    158.36 o 
  -1  11   5      140.63      132.68      6.18 o 
   0  11   5      454.82      458.64      9.16 o 
   1  11   5      408.24      408.00      9.46 o 
   2  11   5       64.39       72.05      5.49 o 
   3  11   5      824.36      809.09     23.91 o 
   4  11   5      386.83      385.96     14.20 o 
   5  11   5      276.12      253.62     12.49 o 
   6  11   5       27.31       35.39      6.66 o 
   7  11   5       13.52       23.40      5.96 o 
   8  11   5       14.76       16.55      5.51 o 
  -9  12   5       31.12       34.73      9.11 o 
  -8  12   5        0.16        1.38      4.06 o 
  -7  12   5      153.66      140.11     11.47 o 
  -6  12   5      169.67      156.08     13.22 o 
  -5  12   5       92.09       95.83      8.91 o 
  -4  12   5      162.13      175.99      9.97 o 
  -3  12   5       31.13       32.59      5.40 o 
  -2  12   5      642.66      623.79     16.58 o 
  -1  12   5       32.79       37.12      4.08 o 
   0  12   5        9.14        5.61      2.14 o 
   1  12   5      107.60      101.18      5.37 o 
   2  12   5      309.08      307.08     10.03 o 
   3  12   5        6.06        0.44      3.18 o 
   4  12   5       54.40       45.06      6.33 o 
   5  12   5      290.47      254.11     12.88 o 
   6  12   5      124.85      120.62     10.70 o 
   7  12   5        5.90       13.52      5.13 o 
   8  12   5        2.23        6.56      8.20 o 
  -8  13   5       84.81       73.62      9.83 o 
  -7  13   5        1.36        2.83      3.70 o 
  -6  13   5        6.17        5.55      4.78 o 
  -5  13   5       28.85       33.82      6.23 o 
  -4  13   5       51.63       57.79      7.29 o 
  -3  13   5       73.15       65.28      7.14 o 
  -2  13   5        1.39        6.22      3.17 o 
  -1  13   5      109.97       91.76     13.12 o 
   0  13   5       74.67       79.21      7.11 o 
   1  13   5      883.00      774.47     30.95 o 
   2  13   5       82.47       79.50      5.68 o 
   3  13   5       15.69        8.48      6.99 o 
   4  13   5      124.17      114.20      9.41 o 
   5  13   5       21.40       25.99      5.72 o 
   6  13   5      230.84      252.52     13.91 o 
   7  13   5       36.70       40.99      7.62 o 
  -8  14   5       36.05       33.99      7.63 o 
  -7  14   5       18.51       23.22      5.97 o 
  -6  14   5        6.98       20.86      6.68 o 
  -5  14   5        9.20       12.35      4.49 o 
  -4  14   5       88.45       76.79      8.28 o 
  -3  14   5        4.81        2.59      2.64 o 
  -2  14   5        5.78        2.12      4.42 o 
  -1  14   5      252.99      244.45     14.56 o 
   0  14   5      168.47      144.54     11.70 o 
   1  14   5        7.93        0.65      2.39 o 
   2  14   5      347.31      336.25     10.17 o 
   3  14   5      519.56      342.65    122.83 o 
   4  14   5      232.44      260.90     12.81 o 
   5  14   5        6.88       10.98      4.33 o 
   6  14   5        8.02        9.43      4.77 o 
   7  14   5       87.12       87.60     10.84 o 
  -7  15   5        8.95        9.36      5.09 o 
  -6  15   5       38.21       42.66      7.42 o 
  -5  15   5        1.59        1.42      3.61 o 
  -4  15   5        5.32        8.50      4.20 o 
  -3  15   5      130.40      124.40      9.40 o 
  -2  15   5      682.24      619.41     23.69 o 
  -1  15   5       21.51       12.64      5.71 o 
   0  15   5      638.95      695.88     24.48 o 
   1  15   5        0.72        0.49      3.00 o 
   2  15   5       93.67       99.28      9.25 o 
   3  15   5      268.61      180.70     65.04 o 
   4  15   5       22.73       31.94      6.18 o 
   5  15   5      183.42      196.40     12.24 o 
   6  15   5        5.22        4.58      4.61 o 
  -7  16   5        0.80        2.80      4.70 o 
  -6  16   5       23.48       36.81      7.11 o 
  -5  16   5        0.09        0.00      3.45 o 
  -4  16   5      136.05      117.07     10.29 o 
  -3  16   5        0.58        0.00      3.85 o 
  -2  16   5       21.35       36.50      8.61 o 
  -1  16   5      374.62      344.60     18.39 o 
   0  16   5       21.31       22.11      7.08 o 
   1  16   5      262.58      281.64     16.52 o 
   2  16   5       50.87       77.39      8.40 o 
   3  16   5       84.11      101.65      9.46 o 
   4  16   5       61.11       82.14      9.06 o 
   5  16   5        0.15        3.49      3.84 o 
   6  16   5        8.31        5.79      4.93 o 
  -6  17   5       79.73       80.15     10.19 o 
  -5  17   5       13.55       24.78      6.08 o 
  -4  17   5       28.34       35.29      8.66 o 
  -3  17   5       34.14       41.96      9.06 o 
  -2  17   5      143.67      171.04     14.78 o 
  -1  17   5       41.52       47.74      9.34 o 
   0  17   5      257.71      270.71     17.01 o 
   1  17   5      305.08      348.06     18.76 o 
   2  17   5       39.02       38.46      8.26 o 
   3  17   5       37.09       37.99     10.04 o 
   4  17   5        3.44        2.01      3.83 o 
   5  17   5       14.74       18.07      7.08 o 
  -6  18   5        0.92        2.46      6.76 o 
  -5  18   5       70.32       80.64     12.96 o 
  -4  18   5        0.22        1.80      5.75 o 
  -3  18   5        7.19        3.89      5.57 o 
  -2  18   5       33.98       56.31     10.34 o 
  -1  18   5       16.76       26.51      7.29 o 
   0  18   5       11.96       18.71      6.88 o 
   1  18   5       39.90       42.33      9.01 o 
   2  18   5       25.27       30.95     11.07 o 
   3  18   5       56.53       64.76     15.17 o 
   4  18   5       12.82        6.69      5.42 o 
   5  18   5       33.87       25.24      8.78 o 
  -5  19   5       14.83        9.10      6.56 o 
  -4  19   5       36.49       26.62      8.17 o 
  -3  19   5       25.53       11.99      6.62 o 
  -2  19   5       12.62       14.18      6.73 o 
  -1  19   5       23.48       24.72      7.85 o 
   0  19   5       71.45       70.69     11.40 o 
   1  19   5        5.85        4.92      7.58 o 
   2  19   5       59.11       52.06     15.17 o 
   3  19   5        0.12        0.00      7.38 o 
   4  19   5        0.09        6.35      9.02 o 
  -4  20   5        6.33       28.49     13.32 o 
  -3  20   5       13.61       14.60      7.41 o 
  -2  20   5       38.37       39.67      9.72 o 
  -1  20   5       22.43       35.82      9.30 o 
   0  20   5       23.44       23.77      8.08 o 
   1  20   5        9.19        5.74      7.99 o 
   2  20   5        0.20        8.40      7.99 o 
  -2  21   5        9.53       19.67     11.89 o 
  -1  21   5       26.50       28.59      8.30 o 
   0  21   5       21.46        8.20      7.99 o 
 -10   0   6       34.27       41.60     12.30 o 
  -9   0   6       98.78       75.83     14.76 o 
  -8   0   6      335.06      356.07     16.93 o 
  -7   0   6     1241.48     1255.65     28.81 o 
  -6   0   6       62.48       65.35      5.59 o 
  -5   0   6       48.52       51.83      5.55 o 
  -4   0   6        5.25        3.23      1.56 o 
  -3   0   6     2339.00     2676.83     22.86 o 
  -2   0   6     8947.22    10259.43    191.72 o 
  -1   0   6      678.17      631.95     22.92 o 
   0   0   6     1848.99     1874.41     38.32 o 
   2   0   6     2282.09     2715.91     48.98 o 
   3   0   6      948.44      923.47     30.33 o 
   4   0   6     1425.82     1513.10     40.99 o 
   5   0   6     5447.57     5400.87     82.18 o 
   6   0   6       30.70       27.87      8.61 o 
   7   0   6      146.67      141.59     11.73 o 
   8   0   6        0.00        4.29      4.38 o 
   9   0   6       21.65       37.71     12.91 o 
 -10   1   6       11.10       18.84      6.24 o 
  -9   1   6       50.06       62.59      7.92 o 
  -8   1   6       64.64       58.30      7.05 o 
  -7   1   6       35.26       34.88      3.99 o 
  -6   1   6      524.06      541.21     11.31 o 
  -5   1   6        6.09       10.96      1.77 o 
  -4   1   6     1192.89     1155.42     11.68 o 
  -3   1   6      347.17      357.54      9.83 o 
  -2   1   6      328.49      359.61     16.66 o 
  -1   1   6      465.72      418.50     20.36 o 
   0   1   6     5858.20     6296.39     40.34 o 
   1   1   6     4535.07     5011.13     99.81 o 
   2   1   6      205.75      195.86      9.55 o 
   3   1   6     2506.21     2657.65     36.06 o 
   4   1   6      374.14      331.96     15.58 o 
   5   1   6       23.52       38.63      6.77 o 
   6   1   6       66.19       67.75      8.62 o 
   7   1   6      213.62      196.99      9.59 o 
   8   1   6      200.84      229.56     12.93 o 
   9   1   6        1.78        3.85      6.08 o 
 -10   2   6       12.88        8.40      7.79 o 
  -9   2   6        4.30        5.42      3.62 o 
  -8   2   6       72.22       87.35      8.20 o 
  -7   2   6      249.51      214.73      8.88 o 
  -6   2   6     1066.93     1102.74     25.10 o 
  -5   2   6      772.53      788.93     11.49 o 
  -4   2   6       73.05       74.96     10.81 o 
  -3   2   6      739.51      788.74      8.50 o 
  -2   2   6        3.19       15.33      1.83 o 
  -1   2   6     2013.68     1994.53     27.28 o 
   0   2   6      186.76      231.41      7.93 o 
   1   2   6      595.24      666.26     16.58 o 
   2   2   6      609.52      704.18     17.72 o 
   3   2   6      149.21       82.94     52.23 o 
   4   2   6      940.45      971.84     18.91 o 
   5   2   6      167.59      171.77      9.33 o 
   6   2   6       46.91       47.84      5.46 o 
   7   2   6      272.16      279.39     11.28 o 
   8   2   6        9.45       19.52      5.33 o 
   9   2   6      143.24      158.92     12.49 o 
 -10   3   6        4.24        5.95      5.11 o 
  -9   3   6        0.61        5.39      4.82 o 
  -8   3   6       84.44       55.08     22.23 o 
  -7   3   6        0.48        0.54      2.08 o 
  -6   3   6       95.53       86.23      6.03 o 
  -5   3   6       18.66       16.15      2.33 o 
  -4   3   6      145.46      169.63      4.44 o 
  -3   3   6       80.62       97.87      3.84 o 
  -2   3   6       64.00       69.01      3.71 o 
  -1   3   6      108.54      108.99      4.54 o 
   0   3   6       97.29       83.95      4.96 o 
   1   3   6        1.62        2.22      1.24 o 
   2   3   6       49.78       47.50      4.15 o 
   3   3   6       39.72       39.24     10.51 o 
   4   3   6       43.79       44.88      5.11 o 
   5   3   6     1434.12     1388.01     34.62 o 
   6   3   6      353.62      331.32     11.43 o 
   7   3   6       73.83       81.28      8.54 o 
   8   3   6       27.93       27.90      5.32 o 
   9   3   6       87.12      104.27     12.55 o 
 -10   4   6        2.14       10.45      5.60 o 
  -9   4   6      303.44      317.12     18.25 o 
  -8   4   6        6.01        8.13      3.66 o 
  -7   4   6      137.95      172.22      8.32 o 
  -6   4   6       23.71       30.20      4.61 o 
  -5   4   6       74.69       92.95      5.49 o 
  -4   4   6       87.42       79.19      4.74 o 
  -3   4   6     4855.09     5231.71     83.98 o 
  -2   4   6      408.06      372.85      8.69 o 
  -1   4   6      147.23      124.11      5.03 o 
   0   4   6       27.20       40.53      2.66 o 
   1   4   6       58.32       68.40     10.93 o 
   2   4   6      245.44      228.35      7.96 o 
   3   4   6      316.17      288.66     25.63 o 
   4   4   6       61.35       76.18      5.55 o 
   5   4   6       89.22       68.74      5.84 o 
   6   4   6      194.37      170.21     10.21 o 
   7   4   6      136.77      135.00     11.44 o 
   8   4   6       36.99       40.22      7.09 o 
   9   4   6       27.94       30.32      6.07 o 
 -10   5   6        6.44        5.46      5.14 o 
  -9   5   6        1.63        4.10      5.36 o 
  -8   5   6      106.34      123.94      9.61 o 
  -7   5   6        3.06        3.66      2.61 o 
  -6   5   6      313.58      279.99      9.77 o 
  -5   5   6       21.08       25.53      3.72 o 
  -4   5   6       86.50       84.17      5.09 o 
  -3   5   6      363.18      377.66      9.40 o 
  -2   5   6       80.16      107.21      5.02 o 
  -1   5   6     1337.26     1402.94     17.04 o 
   0   5   6     1699.23     1960.09     34.85 o 
   1   5   6     1134.99     1185.46     14.71 o 
   2   5   6      533.28      533.31     12.04 o 
   3   5   6      476.22      493.52     11.16 o 
   4   5   6      700.08      677.29     18.99 o 
   5   5   6       22.83       25.87      4.94 o 
   6   5   6        6.04        5.29      3.30 o 
   7   5   6       14.65       11.68      4.12 o 
   8   5   6        1.24        6.97      3.98 o 
   9   5   6        4.88        4.38      4.11 o 
 -10   6   6       17.49       29.80      8.08 o 
  -9   6   6        9.22       12.95      4.84 o 
  -8   6   6       39.25       49.30      7.06 o 
  -7   6   6       22.60       25.46      5.26 o 
  -6   6   6     1492.95     1442.14     26.25 o 
  -5   6   6      595.07      567.31     19.70 o 
  -4   6   6     1610.76     1550.70     46.12 o 
  -3   6   6        7.42        9.99      2.22 o 
  -2   6   6      261.25      273.24      8.02 o 
  -1   6   6      850.10      839.63     15.76 o 
   0   6   6       11.24       15.45      4.81 o 
   1   6   6     1742.72     1630.63     17.64 o 
   2   6   6     1663.94     1839.42     23.38 o 
   3   6   6       46.45       62.92     10.09 o 
   4   6   6       26.20       23.20      4.79 o 
   5   6   6      765.36      771.24     19.85 o 
   6   6   6      103.70      110.34      9.42 o 
   7   6   6      139.05      141.25     10.81 o 
   8   6   6        7.28       15.68      4.89 o 
   9   6   6       10.33        9.42      5.03 o 
 -10   7   6        4.54       10.45      4.86 o 
  -9   7   6       79.95       91.55     13.06 o 
  -8   7   6       54.82       48.69      7.28 o 
  -7   7   6       78.53       78.30      8.23 o 
  -6   7   6        5.24       10.03      3.80 o 
  -5   7   6      130.01      139.38      6.92 o 
  -4   7   6     1337.59     1256.46     31.00 o 
  -3   7   6      146.77      149.37     10.51 o 
  -2   7   6     1480.28     1472.15     18.82 o 
  -1   7   6     1484.61     1425.36     17.96 o 
   0   7   6       77.15       67.40      3.04 o 
   1   7   6     1313.42     1407.27     18.02 o 
   2   7   6        0.68        2.18      1.92 o 
   3   7   6       94.82      105.40      5.62 o 
   4   7   6       23.64       23.26      4.32 o 
   5   7   6      314.54      307.08     13.00 o 
   6   7   6      103.04      103.30      9.37 o 
   7   7   6      298.15      312.27     14.79 o 
   8   7   6       35.15       35.50      6.84 o 
 -10   8   6       50.51       67.01     11.74 o 
  -9   8   6        7.29       12.50      5.20 o 
  -8   8   6      112.31      131.77     10.95 o 
  -7   8   6        3.67        6.18      3.50 o 
  -6   8   6      704.78      640.86     18.61 o 
  -5   8   6       43.23       43.71      4.76 o 
  -4   8   6      374.99      361.95     11.51 o 
  -3   8   6      573.54      520.88     21.21 o 
  -2   8   6     1862.60     1737.34     24.85 o 
  -1   8   6     2385.82     1740.51    468.42 o 
   0   8   6      249.85      243.29      6.63 o 
   1   8   6       27.72       34.54      3.00 o 
   2   8   6      631.88      679.40     11.40 o 
   3   8   6       26.94       21.78      3.98 o 
   4   8   6      161.65      137.09     34.78 o 
   5   8   6      151.14      150.50      9.44 o 
   6   8   6        0.45        2.65      3.01 o 
   7   8   6       77.45       77.48      9.12 o 
   8   8   6        1.81       10.14      4.44 o 
  -9   9   6        0.19        3.65      4.08 o 
  -8   9   6        6.73        6.62      4.32 o 
  -7   9   6      109.39      117.76     10.09 o 
  -6   9   6      130.97      135.67      9.30 o 
  -5   9   6      437.68      444.63     15.18 o 
  -4   9   6      347.80      337.39     11.36 o 
  -3   9   6      645.89      623.41     13.42 o 
  -2   9   6       28.92       30.56      3.75 o 
  -1   9   6      256.78      306.60     10.70 o 
   0   9   6      146.62      154.98      5.59 o 
   1   9   6     1053.28     1005.22     25.17 o 
   2   9   6      129.22      116.79      6.01 o 
   3   9   6      628.90      574.13     15.57 o 
   4   9   6      245.79      234.65     13.91 o 
   5   9   6       22.90       19.55      4.70 o 
   6   9   6       54.13       64.96      8.20 o 
   7   9   6        5.62        3.76      3.70 o 
   8   9   6       13.96       17.27      5.47 o 
  -9  10   6        7.38       10.98      5.21 o 
  -8  10   6       28.08       40.26      7.28 o 
  -7  10   6      263.03      239.84     12.76 o 
  -6  10   6        3.66        3.89      3.27 o 
  -5  10   6      431.07      413.39     15.08 o 
  -4  10   6        5.25        2.73      2.69 o 
  -3  10   6      310.82      287.15     11.27 o 
  -2  10   6      711.35      651.22     13.64 o 
  -1  10   6     1093.89     1060.86     20.05 o 
   0  10   6      443.90      447.10      9.54 o 
   1  10   6      662.96      665.36     14.03 o 
   2  10   6        9.47       14.10      3.04 o 
   3  10   6        8.55        4.93      2.87 o 
   4  10   6        2.91        0.56      2.14 o 
   5  10   6      217.69      197.22     11.08 o 
   6  10   6       41.62       32.89      6.11 o 
   7  10   6        1.80        3.50      3.74 o 
   8  10   6        2.36        4.81      4.36 o 
  -9  11   6       78.14       83.45     10.86 o 
  -8  11   6       63.52       73.62     10.23 o 
  -7  11   6       31.24       34.40      6.56 o 
  -6  11   6        2.45        3.53      3.18 o 
  -5  11   6       23.62       19.02      4.84 o 
  -4  11   6       11.63       16.29      4.19 o 
  -3  11   6     2181.69     2081.87     31.17 o 
  -2  11   6       57.49       26.27     13.69 o 
  -1  11   6       73.78       51.39      4.80 o 
   0  11   6      346.08      356.09     12.64 o 
   1  11   6      329.19      300.47      9.88 o 
   2  11   6     1061.27     1045.29     17.98 o 
   3  11   6        8.53        9.07      3.38 o 
   4  11   6       50.93       13.67     15.47 o 
   5  11   6       73.23       74.25      8.25 o 
   6  11   6        9.81       12.26      4.56 o 
   7  11   6       87.53       84.06     10.01 o 
   8  11   6       15.46       12.09      8.20 o 
  -8  12   6       74.17       87.55     10.64 o 
  -7  12   6       37.85       42.57      7.56 o 
  -6  12   6       59.43       52.35      7.56 o 
  -5  12   6      151.99      168.35     10.43 o 
  -4  12   6        2.77        5.71      3.45 o 
  -3  12   6       93.93       79.50      7.68 o 
  -2  12   6      643.89      651.71     17.54 o 
  -1  12   6      152.49      136.00      7.34 o 
   0  12   6      130.18       71.03     38.76 o 
   1  12   6        1.03        1.05      2.28 o 
   2  12   6        7.51        9.90      3.77 o 
   3  12   6      350.45      339.59     13.07 o 
   4  12   6      609.04      324.89    220.16 o 
   5  12   6        5.01        6.30      3.82 o 
   6  12   6       12.62       16.38      5.15 o 
   7  12   6       35.68       46.90      8.15 o 
  -8  13   6        3.88        4.39      4.65 o 
  -7  13   6      174.46      182.79     12.21 o 
  -6  13   6        5.30        5.12      3.93 o 
  -5  13   6       12.72       24.28      5.34 o 
  -4  13   6        0.11        0.22      2.69 o 
  -3  13   6       16.97       22.01      4.94 o 
  -2  13   6      198.34      184.76     10.04 o 
  -1  13   6      728.48      781.55     19.15 o 
   0  13   6      193.96      175.48     10.18 o 
   1  13   6       45.89       47.52      6.42 o 
   2  13   6        0.14        0.00      2.45 o 
   3  13   6        5.43        4.15      4.19 o 
   4  13   6        4.44        8.18      3.17 o 
   5  13   6       13.84       12.10      4.66 o 
   6  13   6       35.74       54.50      8.36 o 
   7  13   6        0.01        2.55      4.47 o 
  -8  14   6        8.62        1.44      4.91 o 
  -7  14   6        5.27       12.20      5.31 o 
  -6  14   6      168.12      142.31     11.76 o 
  -5  14   6        1.00        1.60      3.57 o 
  -4  14   6      221.00      196.52     11.36 o 
  -3  14   6        2.81        3.53      2.91 o 
  -2  14   6       26.17       33.94      7.58 o 
  -1  14   6      327.92      341.51     17.67 o 
   0  14   6       48.49       42.91      6.27 o 
   1  14   6      130.04      147.31      9.50 o 
   2  14   6       21.18       26.45      5.65 o 
   3  14   6        0.02        1.10      4.26 o 
   4  14   6       37.40       36.61      8.23 o 
   5  14   6        3.32       10.25      6.38 o 
   6  14   6       15.82       20.46      5.94 o 
  -7  15   6      120.14      122.03     12.22 o 
  -6  15   6        1.39        1.79      3.60 o 
  -5  15   6       16.81       14.62      4.84 o 
  -4  15   6        1.76        1.95      3.26 o 
  -3  15   6      107.84      119.31     12.95 o 
  -2  15   6       27.98       29.40      7.45 o 
  -1  15   6        9.73        5.89      5.05 o 
   0  15   6       38.11       26.86      7.16 o 
   1  15   6       26.52       12.72     10.19 o 
   2  15   6       48.08       50.77      7.17 o 
   3  15   6       31.64       36.32     10.14 o 
   4  15   6      155.97      165.36     14.12 o 
   5  15   6        5.55        3.36      5.40 o 
   6  15   6       13.18       15.28      7.58 o 
  -7  16   6        0.26        2.58      5.69 o 
  -6  16   6        0.73        4.20      4.63 o 
  -5  16   6        0.92        1.65      3.99 o 
  -4  16   6       18.21       27.18      8.02 o 
  -3  16   6       33.50       41.94      9.18 o 
  -2  16   6        1.73        3.11      4.67 o 
  -1  16   6       18.68       17.33      7.99 o 
   0  16   6       56.15       59.81     10.12 o 
   1  16   6        0.08        2.51      4.85 o 
   2  16   6        9.32        8.73      4.54 o 
   3  16   6       52.37       57.17      8.02 o 
   4  16   6        7.98        9.74      5.81 o 
   5  16   6       25.08       30.41     10.96 o 
  -6  17   6        5.68        7.76      4.85 o 
  -5  17   6        0.50        0.00      5.15 o 
  -4  17   6      201.18      206.13     16.40 o 
  -3  17   6        7.79       13.94      7.89 o 
  -2  17   6       61.27       67.69     10.85 o 
  -1  17   6       57.45       34.36      8.61 o 
   0  17   6       99.79       87.52     11.80 o 
   1  17   6      159.11      152.48     15.06 o 
   2  17   6       51.23       49.16      9.70 o 
   3  17   6        2.18        2.65      4.69 o 
   4  17   6        2.82        4.55      7.28 o 
   5  17   6       10.28       10.33      7.02 o 
  -5  18   6       73.80      104.97     14.67 o 
  -4  18   6        9.68       20.00     11.27 o 
  -3  18   6        4.34        1.45      6.05 o 
  -2  18   6       42.42       33.00      8.27 o 
  -1  18   6       39.11       48.32     10.05 o 
   0  18   6       91.71       90.10     13.42 o 
   1  18   6        0.77        0.94      5.05 o 
   2  18   6       27.52       15.99      8.61 o 
   3  18   6       18.35       18.65      9.43 o 
   4  18   6      126.16      137.03     25.82 o 
  -4  19   6        1.41        0.00      5.86 o 
  -3  19   6      118.10      137.13     15.72 o 
  -2  19   6       55.70       58.03     11.45 o 
  -1  19   6       31.61       34.47      8.87 o 
   0  19   6       14.83        6.35      5.61 o 
   1  19   6        1.56        3.71      5.76 o 
   2  19   6      165.93      195.72     23.36 o 
   3  19   6       31.37       35.46     13.32 o 
  -3  20   6       14.21       22.88      8.62 o 
  -2  20   6        3.18        3.90      6.06 o 
  -1  20   6        2.15        4.92      6.36 o 
   0  20   6       35.30       51.68     10.56 o 
   1  20   6       51.30       45.70     14.96 o 
 -10   1   7       12.17       15.13      6.13 o 
  -9   1   7       10.21       21.00      6.30 o 
  -8   1   7        7.00       12.27      5.21 o 
  -7   1   7      571.42      576.55     21.66 o 
  -6   1   7       37.30       51.10      4.82 o 
  -5   1   7      226.59      255.74      7.06 o 
  -4   1   7      473.88      454.44     17.70 o 
  -3   1   7        7.95       14.02      1.56 o 
  -2   1   7       20.50       21.28      1.85 o 
  -1   1   7       97.43       98.69      3.54 o 
   0   1   7     2175.21     2338.07     32.97 o 
   1   1   7       66.75      121.93      7.87 o 
   2   1   7      723.62      728.02     26.75 o 
   3   1   7      599.54      602.22     68.76 o 
   4   1   7      951.37      929.41     24.04 o 
   5   1   7        0.16        0.00      3.11 o 
   6   1   7        0.68        2.78      3.88 o 
   7   1   7        0.01        0.00      2.91 o 
   8   1   7       13.18       14.76      5.25 o 
   9   1   7       53.60       57.55     11.74 o 
 -10   2   7        3.50        1.84      6.35 o 
  -9   2   7       26.41       17.83      6.04 o 
  -8   2   7      466.64      440.64     20.20 o 
  -7   2   7      682.34      702.46     15.83 o 
  -6   2   7      478.31      518.35     12.74 o 
  -5   2   7       89.76       82.33      5.30 o 
  -4   2   7        3.15        3.59      1.44 o 
  -3   2   7      279.51      238.75      6.72 o 
  -2   2   7      299.42      311.77      6.79 o 
  -1   2   7     2305.88     2569.80     22.16 o 
   0   2   7       50.96       66.23      5.01 o 
   1   2   7     1425.64     1605.52     34.02 o 
   2   2   7       10.47       12.59      3.50 o 
   3   2   7        0.34        3.18      2.74 o 
   4   2   7       12.63       14.41      4.61 o 
   5   2   7       15.52       13.32      4.69 o 
   6   2   7        1.96        5.84      3.37 o 
   7   2   7       16.22       17.92      5.98 o 
   8   2   7      100.00      109.86     10.88 o 
   9   2   7        2.10        4.18      4.92 o 
 -10   3   7        3.16        0.00      6.35 o 
  -9   3   7       19.09       10.66      7.58 o 
  -8   3   7      174.99      170.27     10.41 o 
  -7   3   7      426.82      369.10     15.27 o 
  -6   3   7      286.36      262.55     16.08 o 
  -5   3   7      616.79      577.95     12.84 o 
  -4   3   7       17.61       13.89      2.54 o 
  -3   3   7      850.59      843.09     20.84 o 
  -2   3   7     1207.82     1152.27     15.53 o 
  -1   3   7     1465.00     1449.00     17.26 o 
   0   3   7     5026.94     5152.63     40.37 o 
   1   3   7      797.06      818.49     19.89 o 
   2   3   7       14.47       13.91      3.88 o 
   3   3   7       10.46        3.74      2.18 o 
   4   3   7     1787.75     1677.28    156.46 o 
   5   3   7      631.52      577.75     16.46 o 
   6   3   7        2.31        1.74      2.50 o 
   7   3   7        0.31        1.32      4.03 o 
   8   3   7        0.27        1.37      4.61 o 
   9   3   7       97.09      108.08     13.98 o 
 -10   4   7      175.26      206.38     22.95 o 
  -9   4   7        2.56        8.61      6.97 o 
  -8   4   7      132.94      119.71      8.29 o 
  -7   4   7        9.02        6.57      2.78 o 
  -6   4   7       40.33       42.22      4.88 o 
  -5   4   7     2571.55     2588.16     27.46 o 
  -4   4   7      143.62      157.17      6.65 o 
  -3   4   7     2602.55     2740.57     37.42 o 
  -2   4   7      405.30      396.50      9.51 o 
  -1   4   7        7.77       10.10      2.11 o 
   0   4   7      161.81      165.06      7.51 o 
   1   4   7      166.07      143.04      9.84 o 
   2   4   7      821.20      772.64     18.74 o 
   3   4   7      115.20      131.17      7.11 o 
   4   4   7      546.56      534.48     18.38 o 
   5   4   7      408.22      396.07     12.67 o 
   6   4   7      626.51      621.27     19.26 o 
   7   4   7      148.25      142.16     10.41 o 
   8   4   7        0.24        1.59      3.38 o 
 -10   5   7       22.42       26.23     11.27 o 
  -9   5   7        0.00        0.00      4.06 o 
  -8   5   7        5.62        7.62      3.77 o 
  -7   5   7      160.20      161.90     11.00 o 
  -6   5   7      712.01      706.12     15.66 o 
  -5   5   7        1.27        2.84      2.27 o 
  -4   5   7        0.47        3.97      1.96 o 
  -3   5   7     1163.46     1195.89     19.45 o 
  -2   5   7     1950.31     2039.23     22.09 o 
  -1   5   7     1969.40     1984.97     21.58 o 
   0   5   7      160.53      133.39      7.45 o 
   1   5   7       37.52       27.31      7.03 o 
   2   5   7      411.64      422.30     15.68 o 
   3   5   7      611.24      607.03     14.69 o 
   4   5   7      451.82      293.88     94.10 o 
   5   5   7      164.61      151.39      9.37 o 
   6   5   7       59.58       62.40      7.77 o 
   7   5   7        6.68       11.66      4.33 o 
   8   5   7      236.69      230.27     14.04 o 
 -10   6   7       68.66       60.05     15.58 o 
  -9   6   7       32.12       53.26      7.59 o 
  -8   6   7      120.03      156.73     10.68 o 
  -7   6   7       29.82       23.54      5.23 o 
  -6   6   7      512.29      448.00     12.82 o 
  -5   6   7      145.61      131.28      6.87 o 
  -4   6   7      366.14      327.33     11.92 o 
  -3   6   7       59.27       51.36      4.58 o 
  -2   6   7       69.25       76.09      4.99 o 
  -1   6   7      354.68      384.46     13.77 o 
   0   6   7      890.33      869.86     14.78 o 
   1   6   7     1407.84     1331.08     42.81 o 
   2   6   7      605.60      636.10     15.30 o 
   3   6   7      168.65      159.91      6.97 o 
   4   6   7        2.74        2.21      2.36 o 
   5   6   7      201.72      191.14     10.54 o 
   6   6   7       30.32       28.56      6.21 o 
   7   6   7        3.21        1.97      3.25 o 
   8   6   7       43.34       50.62      8.23 o 
  -9   7   7        0.05        4.84      3.85 o 
  -8   7   7       28.94       28.39      6.03 o 
  -7   7   7        8.40       12.58      4.01 o 
  -6   7   7       20.35       26.64      4.38 o 
  -5   7   7       38.91       39.60      4.75 o 
  -4   7   7        0.11        0.00      1.79 o 
  -3   7   7      588.46      519.09     12.20 o 
  -2   7   7     1200.19     1156.66     17.61 o 
  -1   7   7      847.07      858.72     15.06 o 
   0   7   7      910.16      860.41     20.38 o 
   1   7   7       56.46       59.25      5.15 o 
   2   7   7      914.90      886.67     17.43 o 
   3   7   7        4.49        4.14      2.67 o 
   4   7   7      183.74      185.73      9.80 o 
   5   7   7      471.01      440.43     15.72 o 
   6   7   7        0.47        2.00      2.99 o 
   7   7   7        6.50        3.12      3.84 o 
   8   7   7        0.30        0.00      7.11 o 
  -9   8   7       57.91       66.89      9.22 o 
  -8   8   7       12.62       15.00      4.96 o 
  -7   8   7       46.95       43.35      6.58 o 
  -6   8   7       13.94       17.05      4.64 o 
  -5   8   7       47.20       43.99      5.04 o 
  -4   8   7     1186.67     1176.13     19.33 o 
  -3   8   7      293.03      283.23      9.36 o 
  -2   8   7      206.67      209.95      9.26 o 
  -1   8   7        1.50        3.35      1.89 o 
   0   8   7      288.76      278.70     14.33 o 
   1   8   7     1222.15     1272.64     18.44 o 
   2   8   7      566.80      514.94     40.48 o 
   3   8   7      496.40      507.75     22.87 o 
   4   8   7        6.35        5.88      3.19 o 
   5   8   7       43.67       41.73      6.53 o 
   6   8   7       89.64       95.69      9.52 o 
   7   8   7       21.06       27.21      7.28 o 
   8   8   7        0.27        0.84      4.06 o 
  -9   9   7       56.76       55.51      8.61 o 
  -8   9   7       18.77       19.49      5.65 o 
  -7   9   7       13.03       19.83      5.19 o 
  -6   9   7       81.80       72.05      8.07 o 
  -5   9   7       13.20       15.37      4.26 o 
  -4   9   7       73.32       85.80      6.15 o 
  -3   9   7      397.30      390.20     11.23 o 
  -2   9   7      596.44      540.59     32.16 o 
  -1   9   7      186.07      116.72     42.89 o 
   0   9   7      258.88      270.06      7.73 o 
   1   9   7      735.99      710.34     15.26 o 
   2   9   7       47.96       52.40      6.28 o 
   3   9   7      454.05      456.53     14.37 o 
   4   9   7        0.20        2.29      2.71 o 
   5   9   7        0.06        1.95      3.02 o 
   6   9   7       89.89      118.96     10.44 o 
   7   9   7        7.34        8.60      4.23 o 
   8   9   7        7.47        1.86      5.22 o 
  -9  10   7        8.50       12.18      5.75 o 
  -8  10   7       44.89       35.82      7.12 o 
  -7  10   7      309.73      302.54     14.55 o 
  -6  10   7       32.90       30.87      5.76 o 
  -5  10   7       33.96       29.66      6.00 o 
  -4  10   7        0.04        1.50      2.82 o 
  -3  10   7      435.93      415.03     11.78 o 
  -2  10   7        4.64        4.24      2.36 o 
  -1  10   7      107.73      115.65      6.40 o 
   0  10   7      266.43      250.45      8.93 o 
   1  10   7      316.95      314.49     10.26 o 
   2  10   7      331.37      329.03     12.62 o 
   3  10   7       94.68       81.87      9.62 o 
   4  10   7       72.77       66.24      7.37 o 
   5  10   7        3.53        6.45      3.65 o 
   6  10   7      326.93      313.75     14.99 o 
   7  10   7        1.17        3.52      3.84 o 
  -9  11   7        6.65        4.59      6.73 o 
  -8  11   7       60.69       61.47      9.07 o 
  -7  11   7       32.29       37.68      6.91 o 
  -6  11   7        1.46        1.91      3.40 o 
  -5  11   7        0.32        3.46      3.30 o 
  -4  11   7        5.77        4.71      3.21 o 
  -3  11   7       31.41       29.28      5.23 o 
  -2  11   7      335.66      277.82     50.79 o 
  -1  11   7      326.70      261.72     57.98 o 
   0  11   7       71.50       65.16      6.99 o 
   1  11   7      336.74      308.25     10.45 o 
   2  11   7        4.50        3.39      3.15 o 
   3  11   7      226.45      245.00     14.41 o 
   4  11   7      349.83      344.15     26.34 o 
   5  11   7        0.15        0.00      4.11 o 
   6  11   7      116.46      130.39     11.31 o 
   7  11   7       18.18       22.75      5.87 o 
  -8  12   7       47.92       86.64     10.63 o 
  -7  12   7        5.34        7.95      4.64 o 
  -6  12   7       22.58       28.05      5.84 o 
  -5  12   7       13.43       10.73      4.08 o 
  -4  12   7       78.11       67.18      7.65 o 
  -3  12   7       42.37       48.00      6.62 o 
  -2  12   7      114.13       91.40     11.83 o 
  -1  12   7      233.82      208.88      8.70 o 
   0  12   7     1160.45     1086.34     23.25 o 
   1  12   7      413.15      408.70     14.81 o 
   2  12   7       72.38       88.60      8.13 o 
   3  12   7       25.53       36.22      7.37 o 
   4  12   7       10.35        5.26      5.21 o 
   5  12   7       62.51       55.37      9.85 o 
   6  12   7        1.49        1.00      5.34 o 
   7  12   7        0.56        2.26      6.52 o 
  -8  13   7       50.58       41.64      8.30 o 
  -7  13   7       74.91       80.12      9.91 o 
  -6  13   7       82.28       84.99      9.66 o 
  -5  13   7       92.56      103.84      9.82 o 
  -4  13   7       52.66       48.62      6.82 o 
  -3  13   7      128.88      125.07      9.42 o 
  -2  13   7       22.67       18.52      4.60 o 
  -1  13   7       38.18       34.64      5.77 o 
   0  13   7       72.40       75.33      7.76 o 
   1  13   7        8.31       14.23      4.55 o 
   2  13   7      317.74      307.87     13.80 o 
   3  13   7      173.28      175.88     14.45 o 
   4  13   7      294.20      297.40     17.52 o 
   5  13   7       64.95       67.39     11.01 o 
   6  13   7        1.64        4.16      5.66 o 
  -7  14   7        2.85        1.87      4.42 o 
  -6  14   7       66.69       69.22      9.19 o 
  -5  14   7       61.97       69.58      8.59 o 
  -4  14   7      331.30      320.28     14.48 o 
  -3  14   7      143.05      108.65     33.85 o 
  -2  14   7        1.12        1.23      4.58 o 
  -1  14   7        0.09        0.00      4.51 o 
   0  14   7      255.31      131.69     80.50 o 
   1  14   7      138.76      125.53      9.74 o 
   2  14   7       16.21       13.09      4.44 o 
   3  14   7        0.00        0.00      3.56 o 
   4  14   7        3.41        0.00      4.58 o 
   5  14   7       38.65       54.05     10.63 o 
   6  14   7      114.76      120.40     15.07 o 
  -7  15   7        1.05        1.19      5.06 o 
  -6  15   7       80.41       81.42      9.83 o 
  -5  15   7       47.88       52.99      7.96 o 
  -4  15   7       58.24       54.01      7.65 o 
  -3  15   7        3.06        2.62      4.90 o 
  -2  15   7      119.94      115.83     13.32 o 
  -1  15   7      188.25      193.34     15.17 o 
   0  15   7       28.74       28.19      7.48 o 
   1  15   7       96.12       98.25      9.41 o 
   2  15   7       20.78       13.13      4.67 o 
   3  15   7      181.36      188.59     14.46 o 
   4  15   7       16.04       18.03      7.02 o 
   5  15   7       35.89       37.17      9.33 o 
  -6  16   7       19.72       28.01      6.67 o 
  -5  16   7        0.61        1.00      4.26 o 
  -4  16   7      122.80      142.02     15.14 o 
  -3  16   7        0.74        4.20      5.22 o 
  -2  16   7        9.60       12.55      5.86 o 
  -1  16   7        4.24        0.23      4.84 o 
   0  16   7        4.93        7.05      5.54 o 
   1  16   7       44.04       46.40      9.37 o 
   2  16   7       21.09       12.43      4.81 o 
   3  16   7        3.68        5.69      5.02 o 
   4  16   7       89.98       81.36     17.42 o 
   5  16   7       29.63       34.56      9.25 o 
  -6  17   7       16.04       11.96      7.17 o 
  -5  17   7        2.10       11.87      6.79 o 
  -4  17   7       10.60       11.17      6.81 o 
  -3  17   7       57.79       57.45     10.80 o 
  -2  17   7       41.14       50.01     10.14 o 
  -1  17   7        3.43        1.25      5.21 o 
   0  17   7        1.45        5.68      5.41 o 
   1  17   7       20.53       11.23      6.36 o 
   2  17   7       38.57       38.61      9.31 o 
   3  17   7        0.02        5.00      5.11 o 
   4  17   7        1.90        1.77      5.14 o 
  -5  18   7        1.23        1.02      7.99 o 
  -4  18   7       10.43       16.03      7.24 o 
  -3  18   7        2.05        9.52      6.94 o 
  -2  18   7       24.42       23.30      7.78 o 
  -1  18   7        1.31        3.39      5.36 o 
   0  18   7        3.96        2.06      5.29 o 
   1  18   7        0.28        0.00      4.97 o 
   2  18   7       11.65       17.73      7.23 o 
   3  18   7        2.25        0.00      7.17 o 
  -3  19   7       34.37       33.32      9.27 o 
  -2  19   7        9.46        1.90      5.74 o 
  -1  19   7       19.60       25.35      8.48 o 
   0  19   7        8.25       18.63      7.08 o 
   1  19   7        3.67        6.23      6.25 o 
   2  19   7       32.74       55.13     16.19 o 
  -2  20   7        3.96       11.07     10.86 o 
  -1  20   7        0.17        0.00      9.02 o 
   0  20   7        0.07        8.20      9.84 o 
 -10   0   8        5.21       23.77     10.25 o 
  -9   0   8       32.71       26.03     10.04 o 
  -8   0   8      287.53      272.37     23.36 o 
  -7   0   8       86.36       95.91     15.17 o 
  -6   0   8      538.13      510.10     28.28 o 
  -5   0   8      427.59      476.36     16.29 o 
  -4   0   8      461.96      398.68     14.41 o 
  -3   0   8        5.81       17.73      5.23 o 
  -2   0   8        0.32        2.96      1.92 o 
  -1   0   8        9.53        8.18      2.46 o 
   0   0   8      493.45      515.02     23.77 o 
   1   0   8       12.28       18.44      6.56 o 
   2   0   8      124.95      125.63     12.91 o 
   3   0   8       12.64       13.94      6.15 o 
   4   0   8     1390.77     1452.64     44.88 o 
   5   0   8     1067.52     1081.90     40.58 o 
   6   0   8      240.42      247.78     21.11 o 
   7   0   8        0.61        0.00      5.53 o 
   8   0   8        2.33        6.97      7.99 o 
 -10   1   8       33.86       37.45      8.70 o 
  -9   1   8       10.12       16.15      6.01 o 
  -8   1   8        8.98       10.36      5.00 o 
  -7   1   8        1.69        3.69      3.91 o 
  -6   1   8       99.42      103.23     10.41 o 
  -5   1   8       17.58       20.48      4.03 o 
  -4   1   8      286.39      297.62      8.85 o 
  -3   1   8       48.25       37.55      5.83 o 
  -2   1   8       11.38        7.10      1.58 o 
  -1   1   8       89.01       94.58      5.86 o 
   0   1   8     3806.40     3841.26     48.78 o 
   1   1   8        2.29        4.57      2.80 o 
   2   1   8        2.48        0.00      2.51 o 
   3   1   8      418.36      418.97     16.66 o 
   4   1   8      693.66      686.44     22.65 o 
   5   1   8       72.94       69.40      9.18 o 
   6   1   8        0.01        0.00      5.33 o 
   7   1   8       84.47       91.38      9.34 o 
   8   1   8        4.88        8.05      4.86 o 
 -10   2   8        0.65        4.51      6.56 o 
  -9   2   8       34.15       19.25      6.76 o 
  -8   2   8       38.52       44.73      8.68 o 
  -7   2   8      443.21      462.07     20.00 o 
  -6   2   8        5.36       14.62      4.10 o 
  -5   2   8       76.71       68.08      6.48 o 
  -4   2   8        4.52        5.16      1.75 o 
  -3   2   8      376.36      404.47     12.57 o 
  -2   2   8     3524.27     3764.32     55.65 o 
  -1   2   8        0.54        1.94      1.33 o 
   0   2   8        0.79        6.76      4.10 o 
   1   2   8       94.58       92.24     11.99 o 
   2   2   8     2214.90     2293.46     36.71 o 
   3   2   8      953.02      962.83     24.75 o 
   4   2   8       92.28      108.23     15.99 o 
   5   2   8        9.77       12.65      5.43 o 
   6   2   8        6.54        3.04      4.03 o 
   7   2   8      162.63      161.89     13.83 o 
   8   2   8       64.28       58.52      8.62 o 
 -10   3   8        4.06        7.17      7.58 o 
  -9   3   8        6.50        2.33      4.33 o 
  -8   3   8      185.79      184.61     13.83 o 
  -7   3   8      144.20      129.93     10.05 o 
  -6   3   8      110.14       56.41     35.54 o 
  -5   3   8      368.14      318.59     23.57 o 
  -4   3   8      190.38      161.01      6.77 o 
  -3   3   8        0.15        4.38      1.49 o 
  -2   3   8       48.93       68.89      4.66 o 
  -1   3   8      215.17      227.96     11.97 o 
   0   3   8      372.76      384.29     11.91 o 
   1   3   8        5.00        8.57      3.69 o 
   2   3   8       36.64       41.66      6.48 o 
   3   3   8       13.88       14.72      4.38 o 
   4   3   8       22.76       23.06      5.69 o 
   5   3   8      479.37      456.75     18.99 o 
   6   3   8      109.02      108.48     12.21 o 
   7   3   8       15.90       16.58      6.10 o 
   8   3   8       20.39       24.67     11.89 o 
 -10   4   8        3.78       11.27      8.61 o 
  -9   4   8       52.98       69.48     15.58 o 
  -8   4   8       59.98       74.99     10.42 o 
  -7   4   8       91.97       86.01      8.21 o 
  -6   4   8       26.08       33.12      4.59 o 
  -5   4   8      284.40      294.85      9.76 o 
  -4   4   8       74.62       71.67      5.23 o 
  -3   4   8        4.03        7.50      2.22 o 
  -2   4   8      398.16      382.86     25.06 o 
  -1   4   8      357.05      302.95     13.34 o 
   0   4   8       60.75       64.87      5.95 o 
   1   4   8      820.85      798.98     21.52 o 
   2   4   8      132.48      144.65      9.72 o 
   3   4   8        0.02        2.10      3.18 o 
   4   4   8      199.14      198.30      9.76 o 
   5   4   8      149.45      140.27      7.80 o 
   6   4   8        9.43        8.68      3.74 o 
   7   4   8        0.47        0.00      4.49 o 
   8   4   8        0.98        3.08      5.32 o 
 -10   5   8        0.00        0.00      6.76 o 
  -9   5   8       13.68       13.53      8.20 o 
  -8   5   8       21.36       22.65      6.52 o 
  -7   5   8       68.79       89.13      7.19 o 
  -6   5   8       96.58       74.77      6.43 o 
  -5   5   8       30.08       28.32      4.12 o 
  -4   5   8      107.34       97.36      6.13 o 
  -3   5   8        4.04        3.13      1.94 o 
  -2   5   8        9.36       14.15      2.67 o 
  -1   5   8      127.32      137.40      6.23 o 
   0   5   8     1714.39     1779.94     38.72 o 
   1   5   8      154.26      141.23     14.14 o 
   2   5   8       65.30       81.08     10.55 o 
   3   5   8      312.66      298.35     10.97 o 
   4   5   8       91.43       93.12      6.60 o 
   5   5   8        1.55        2.15      2.58 o 
   6   5   8      103.90      113.24      9.88 o 
   7   5   8        5.73        6.53      3.93 o 
   8   5   8       78.02       79.68     12.82 o 
  -9   6   8       91.76       89.56     18.04 o 
  -8   6   8       11.39       22.28      8.61 o 
  -7   6   8        0.53        3.52      3.24 o 
  -6   6   8        3.28        7.94      3.08 o 
  -5   6   8       70.02       70.82      6.01 o 
  -4   6   8     1051.86      990.54     17.67 o 
  -3   6   8      224.81      228.87      8.44 o 
  -2   6   8      877.54      846.38     28.76 o 
  -1   6   8      116.91      114.61      6.72 o 
   0   6   8      187.99      180.96      7.36 o 
   1   6   8       91.71       38.55     30.72 o 
   2   6   8       28.89       32.30      6.06 o 
   3   6   8      108.05      110.79      7.77 o 
   4   6   8      200.74      187.68     10.03 o 
   5   6   8        1.82        0.41      2.27 o 
   6   6   8       71.00       83.05      9.05 o 
   7   6   8        9.83        7.49      4.06 o 
   8   6   8        0.04        6.51      4.49 o 
  -9   7   8       20.04       23.79      7.66 o 
  -8   7   8       21.20       25.90      5.71 o 
  -7   7   8      146.85      142.44      9.78 o 
  -6   7   8      210.11      182.15      8.76 o 
  -5   7   8      201.33      205.54      8.87 o 
  -4   7   8       27.91       27.03      4.06 o 
  -3   7   8      182.13      185.42      7.88 o 
  -2   7   8      134.74      125.39      6.49 o 
  -1   7   8       49.42       55.29      4.95 o 
   0   7   8     1890.53     1920.83     43.79 o 
   1   7   8        2.17        0.00      2.04 o 
   2   7   8        0.48        2.90      2.72 o 
   3   7   8      820.21      798.55     24.80 o 
   4   7   8        2.37        0.02      3.61 o 
   5   7   8       31.22       10.15      7.85 o 
   6   7   8       55.37       57.34      7.96 o 
   7   7   8        0.04        2.58      3.58 o 
   8   7   8       55.41       68.30     11.57 o 
  -9   8   8        0.21        1.53      4.87 o 
  -8   8   8       34.88       44.99      7.29 o 
  -7   8   8      117.68      139.17     10.41 o 
  -6   8   8        5.01        9.70      3.90 o 
  -5   8   8      456.95      388.33     12.24 o 
  -4   8   8      128.42      132.58      7.20 o 
  -3   8   8      322.23      300.44     10.09 o 
  -2   8   8     2179.88     2125.30     50.62 o 
  -1   8   8      318.87      286.92     13.28 o 
   0   8   8        9.66        9.62      2.42 o 
   1   8   8        0.46        5.19      2.28 o 
   2   8   8      957.52      939.56     25.53 o 
   3   8   8      775.55      744.80     24.23 o 
   4   8   8        0.51        4.34      4.49 o 
   5   8   8       89.08      104.18     12.24 o 
   6   8   8       36.70       40.98      6.77 o 
   7   8   8      146.41      158.59     11.91 o 
  -9   9   8      107.21      123.47     12.03 o 
  -8   9   8       23.38       20.57      5.94 o 
  -7   9   8       24.88       23.90      5.63 o 
  -6   9   8      115.47      111.68      9.65 o 
  -5   9   8      416.29      390.69     17.57 o 
  -4   9   8     1022.59     1001.44     19.03 o 
  -3   9   8        0.08        2.90      2.29 o 
  -2   9   8      282.33      267.64      9.65 o 
  -1   9   8      241.65      199.38     26.60 o 
   0   9   8      435.35      406.87     11.60 o 
   1   9   8      453.68      424.07     11.89 o 
   2   9   8      320.10      271.75     21.83 o 
   3   9   8      173.75      165.85     32.28 o 
   4   9   8      396.84      389.46     19.19 o 
   5   9   8      402.79      398.63     20.43 o 
   6   9   8       68.59       72.11     11.45 o 
   7   9   8      134.65      132.74     18.55 o 
  -8  10   8       56.94       70.67      9.43 o 
  -7  10   8       72.67       86.41      9.71 o 
  -6  10   8      216.63      220.78     12.21 o 
  -5  10   8      142.77      165.93     10.32 o 
  -4  10   8       89.24       77.72      8.02 o 
  -3  10   8      144.79      127.19      7.34 o 
  -2  10   8       60.26       67.65      5.89 o 
  -1  10   8      627.57      581.30     16.78 o 
   0  10   8       13.64       17.83      3.55 o 
   1  10   8      625.00      565.63     14.26 o 
   2  10   8      140.12      142.97      9.18 o 
   3  10   8      500.60      504.70     20.81 o 
   4  10   8      449.18      465.51     21.28 o 
   5  10   8       70.04       52.56     11.78 o 
   6  10   8        0.39        0.00      4.78 o 
   7  10   8        0.29        9.01      6.08 o 
  -8  11   8       15.44       16.33      5.44 o 
  -7  11   8       13.76       14.54      5.22 o 
  -6  11   8       42.11       59.95      8.01 o 
  -5  11   8       34.21       51.17      7.11 o 
  -4  11   8        6.56        9.75      3.81 o 
  -3  11   8      255.93      250.98      9.96 o 
  -2  11   8       44.79       31.75     11.93 o 
  -1  11   8       10.67       10.00      3.21 o 
   0  11   8      387.53      359.14     13.91 o 
   1  11   8      619.08      561.74     17.62 o 
   2  11   8        7.50       10.69      5.35 o 
   3  11   8       53.62       46.22      8.32 o 
   4  11   8      102.46       85.72     11.13 o 
   5  11   8       72.39       83.90     11.86 o 
   6  11   8        0.96        6.24      5.86 o 
   7  11   8        8.28       22.34     11.68 o 
  -8  12   8        5.71        7.24      5.68 o 
  -7  12   8       68.67       56.66      8.72 o 
  -6  12   8        1.09        3.70      3.96 o 
  -5  12   8        0.56        0.85      3.05 o 
  -4  12   8      251.55      257.15     14.31 o 
  -3  12   8      228.03      216.22     11.34 o 
  -2  12   8       19.60       12.58      7.28 o 
  -1  12   8        0.25        3.84      3.18 o 
   0  12   8       78.27       89.71      8.53 o 
   1  12   8      132.23      127.71      9.51 o 
   2  12   8        0.28        0.00      3.51 o 
   3  12   8      124.31      127.27     12.31 o 
   4  12   8       15.84        9.52      5.72 o 
   5  12   8       10.09       15.17      6.62 o 
   6  12   8       38.51       38.14      9.63 o 
  -7  13   8       12.81       21.52      6.23 o 
  -6  13   8        2.49        0.00      3.62 o 
  -5  13   8        4.21        4.92      3.90 o 
  -4  13   8       66.84       65.90      8.06 o 
  -3  13   8       46.72       46.29      6.86 o 
  -2  13   8      210.81      199.37     14.26 o 
  -1  13   8      225.95      126.10     77.76 o 
   0  13   8        0.09        1.77      4.27 o 
   1  13   8      220.53      206.58     11.59 o 
   2  13   8      102.76       90.46      9.18 o 
   3  13   8       28.67       30.83      7.16 o 
   4  13   8       24.98       24.62      7.37 o 
   5  13   8       36.36       51.53     10.35 o 
   6  13   8       40.84       31.87      8.84 o 
  -7  14   8       92.90      129.80     12.55 o 
  -6  14   8       13.97       17.39      5.72 o 
  -5  14   8        8.84       11.84      4.42 o 
  -4  14   8       71.89       84.77      9.14 o 
  -3  14   8       49.80       58.94      7.70 o 
  -2  14   8        0.05        4.82      5.07 o 
  -1  14   8      232.60      231.22     15.80 o 
   0  14   8       33.00       38.80      6.48 o 
   1  14   8      147.65      165.37     11.02 o 
   2  14   8       13.34       19.54      5.39 o 
   3  14   8       45.75       58.20     14.14 o 
   4  14   8       23.55       17.77      6.65 o 
   5  14   8       72.48       81.64     12.65 o 
  -6  15   8        3.14        1.87      4.37 o 
  -5  15   8        6.73        5.83      4.09 o 
  -4  15   8       72.34       85.89      9.67 o 
  -3  15   8       45.16       49.66      9.70 o 
  -2  15   8       19.01       26.03      7.54 o 
  -1  15   8        3.25        2.66      4.83 o 
   0  15   8      137.41      138.14     13.97 o 
   1  15   8        3.64        1.31      3.67 o 
   2  15   8        0.83        5.81      3.99 o 
   3  15   8       28.80       29.62      7.90 o 
   4  15   8       15.06       11.89      9.43 o 
   5  15   8       26.21       27.05      8.70 o 
  -6  16   8       21.87       26.06      8.41 o 
  -5  16   8        1.55        3.78      4.46 o 
  -4  16   8       53.34       53.88     10.65 o 
  -3  16   8       65.68       59.97     10.76 o 
  -2  16   8       90.08       96.19     12.81 o 
  -1  16   8      104.70      116.84     13.62 o 
   0  16   8        7.81        7.68      5.60 o 
   1  16   8       10.43       10.77      5.71 o 
   2  16   8        6.62        3.85      4.22 o 
   3  16   8       34.18       34.12      8.55 o 
   4  16   8       21.60       18.04     10.45 o 
  -5  17   8       16.65       24.63      7.93 o 
  -4  17   8       28.80       27.61      8.36 o 
  -3  17   8        0.02        0.00      4.59 o 
  -2  17   8       11.71       14.46      6.94 o 
  -1  17   8       21.69       26.16      8.00 o 
   0  17   8       95.93       97.13     13.19 o 
   1  17   8      174.94      185.16     19.67 o 
   2  17   8       10.38       27.23      7.93 o 
   3  17   8        0.46        2.48      5.29 o 
  -4  18   8       36.71       51.23     19.26 o 
  -3  18   8       44.79       69.68     12.29 o 
  -2  18   8       51.62       84.34     13.02 o 
  -1  18   8       50.66       61.27     11.16 o 
   0  18   8       10.09       15.57      7.09 o 
   1  18   8        0.24        3.92      5.57 o 
   2  18   8        1.23        0.00      5.54 o 
  -2  19   8       53.72       65.27     15.17 o 
  -1  19   8       36.25       44.36     10.41 o 
   0  19   8        7.88       28.40      8.51 o 
   1  19   8       33.14       45.50     14.96 o 
 -10   1   9        0.02        1.40      5.00 o 
  -9   1   9       13.44       10.43      5.58 o 
  -8   1   9      159.96      163.65     13.62 o 
  -7   1   9      136.32      120.36     12.24 o 
  -6   1   9       22.06       27.24      6.35 o 
  -5   1   9      207.39      222.99     10.28 o 
  -4   1   9      102.64      121.33      6.26 o 
  -3   1   9      793.61      775.19     17.24 o 
  -2   1   9      190.44      190.05      7.49 o 
  -1   1   9        0.01        0.56      1.98 o 
   0   1   9       39.91       39.57      6.52 o 
   1   1   9      409.05      399.02     23.16 o 
   2   1   9       96.14      101.38     16.40 o 
   3   1   9       29.43       32.75     10.04 o 
   4   1   9      371.37      354.06     20.19 o 
   5   1   9      286.46      253.21     14.92 o 
   6   1   9       31.41       33.04      7.44 o 
   7   1   9      118.29      127.31     14.08 o 
   8   1   9        6.82        8.27      5.11 o 
  -9   2   9        1.70        7.75      4.81 o 
  -8   2   9       17.12       18.90      6.19 o 
  -7   2   9      145.04      142.94     12.24 o 
  -6   2   9      278.89      272.86     15.43 o 
  -5   2   9       14.68       16.88      3.94 o 
  -4   2   9        5.42        1.11      2.03 o 
  -3   2   9      502.91      466.12     11.46 o 
  -2   2   9      137.97      135.65     13.38 o 
  -1   2   9     2440.29     2307.21     73.63 o 
   0   2   9      245.10      271.01     13.47 o 
   1   2   9     1740.80     1789.14     67.53 o 
   2   2   9       26.75       26.65      5.80 o 
   3   2   9      409.94      395.39     17.24 o 
   4   2   9      806.35      725.69     23.89 o 
   5   2   9        2.40        3.48      4.06 o 
   6   2   9      210.69      196.15     18.14 o 
   7   2   9       20.21       15.94      6.58 o 
   8   2   9       13.89       10.66      8.20 o 
  -9   3   9      102.79      115.84     15.27 o 
  -8   3   9      161.60      175.41     13.89 o 
  -7   3   9       44.25       46.59      8.62 o 
  -6   3   9        0.15        2.34      2.69 o 
  -5   3   9      107.60       88.06     21.71 o 
  -4   3   9     1535.34     1461.71     25.64 o 
  -3   3   9       60.60       72.86      6.69 o 
  -2   3   9        3.82        7.74      2.99 o 
  -1   3   9     1040.99      986.21     16.16 o 
   0   3   9     2351.00     2465.47     54.72 o 
   1   3   9     2462.45     2456.28     39.64 o 
   2   3   9      507.17      522.08     28.79 o 
   3   3   9      824.77      875.94     43.35 o 
   4   3   9      306.15      280.66     15.10 o 
   5   3   9      302.87      288.86     18.34 o 
   6   3   9       14.31       19.26      6.38 o 
   7   3   9      126.76      119.41     14.02 o 
   8   3   9       87.01      103.91     19.47 o 
  -9   4   9        0.00        0.00      4.92 o 
  -8   4   9       10.51       19.16      6.09 o 
  -7   4   9      116.28       87.64     33.69 o 
  -6   4   9     1084.84     1088.49     24.16 o 
  -5   4   9       64.13       62.92      7.49 o 
  -4   4   9      299.95      278.97     11.63 o 
  -3   4   9      189.72      174.58      9.10 o 
  -2   4   9     1217.83     1135.53     17.79 o 
  -1   4   9     2558.71     2527.42     44.18 o 
   0   4   9      225.22      220.23      8.17 o 
   1   4   9        0.11        1.33      2.75 o 
   2   4   9      966.03      913.62     24.81 o 
   3   4   9      326.88      329.04     25.52 o 
   4   4   9      189.65      194.04     13.02 o 
   5   4   9      167.99      153.71     17.63 o 
   6   4   9        9.35       16.80      6.10 o 
   7   4   9       24.07       27.87      7.53 o 
  -9   5   9       11.74       28.90     11.27 o 
  -8   5   9      132.61      137.72     20.08 o 
  -7   5   9        4.51        9.62      3.86 o 
  -6   5   9      108.64       86.50      8.35 o 
  -5   5   9       14.49       26.51      4.93 o 
  -4   5   9      690.55      631.87     14.37 o 
  -3   5   9     1966.45     1919.07     24.13 o 
  -2   5   9      268.28      252.72      8.85 o 
  -1   5   9      455.11      406.95     16.37 o 
   0   5   9      580.12      601.01     13.63 o 
   1   5   9      118.76      129.02      9.55 o 
   2   5   9      255.04      277.49     14.04 o 
   3   5   9      185.67      174.73     11.84 o 
   4   5   9      202.94      196.74     15.99 o 
   5   5   9        6.98        8.99      5.64 o 
   6   5   9       36.36       35.55      8.47 o 
   7   5   9      119.36      130.75     14.93 o 
  -9   6   9       17.45        9.63      7.99 o 
  -8   6   9        0.82        8.06      4.92 o 
  -7   6   9       12.03       21.44      5.03 o 
  -6   6   9      100.17      101.84      8.91 o 
  -5   6   9      304.88      258.09     10.06 o 
  -4   6   9      294.90      307.55     10.41 o 
  -3   6   9        6.80        9.28      2.83 o 
  -2   6   9       62.22       80.61      5.76 o 
  -1   6   9      733.09      697.18     14.80 o 
   0   6   9      682.99      645.87     15.68 o 
   1   6   9      339.44      326.45     14.89 o 
   2   6   9      338.63      321.23     15.17 o 
   3   6   9       11.25       17.39      5.36 o 
   4   6   9       49.29       56.51      9.13 o 
   5   6   9        0.33        0.00      4.20 o 
   6   6   9       97.31       99.87     12.89 o 
   7   6   9       41.81       52.09     10.43 o 
  -9   7   9        8.69        3.07      7.17 o 
  -8   7   9       16.40       13.17      5.61 o 
  -7   7   9       11.57       18.42      6.13 o 
  -6   7   9        3.25        8.32      3.49 o 
  -5   7   9      387.20      415.19     12.78 o 
  -4   7   9       93.33       87.37      6.65 o 
  -3   7   9        0.42        2.10      2.15 o 
  -2   7   9      779.80      773.42     16.00 o 
  -1   7   9      704.70      696.51     15.16 o 
   0   7   9       33.74       38.62      4.73 o 
   1   7   9       13.22       11.20      4.46 o 
   2   7   9      221.21      201.35     10.06 o 
   3   7   9      102.32      110.09     11.22 o 
   4   7   9        3.35        7.28      5.02 o 
   5   7   9       38.88       30.65     11.07 o 
   6   7   9       21.25       12.37      5.71 o 
   7   7   9       42.00       58.38     10.94 o 
  -9   8   9        9.36       14.76      9.84 o 
  -8   8   9       83.32      100.16     13.04 o 
  -7   8   9       53.52       53.59      9.63 o 
  -6   8   9       34.81       32.36      6.01 o 
  -5   8   9      276.64      249.61     10.24 o 
  -4   8   9       86.15       85.70      6.80 o 
  -3   8   9      358.09      335.26     11.16 o 
  -2   8   9        0.61        3.12      2.71 o 
  -1   8   9        6.34        6.01      2.75 o 
   0   8   9       34.15       24.07      7.99 o 
   1   8   9        2.58        3.04      2.51 o 
   2   8   9      246.70      244.11     14.15 o 
   3   8   9      392.73      382.41     18.39 o 
   4   8   9      494.77      432.88     22.34 o 
   5   8   9       61.86       58.48      9.92 o 
   6   8   9        2.03        4.67      4.92 o 
   7   8   9       16.20       24.64      7.93 o 
  -8   9   9        1.56        8.71      6.01 o 
  -7   9   9       24.89       31.01      8.16 o 
  -6   9   9        9.70       10.61      4.15 o 
  -5   9   9        0.13        1.72      3.17 o 
  -4   9   9       21.12       22.56      4.24 o 
  -3   9   9      280.31      280.76     10.50 o 
  -2   9   9       72.16       85.71      6.66 o 
  -1   9   9      653.56      616.59     14.95 o 
   0   9   9       49.66       49.01      5.43 o 
   1   9   9       43.40       50.46      5.75 o 
   2   9   9      533.78      503.97     30.43 o 
   3   9   9        0.03        2.65      4.23 o 
   4   9   9       66.94       80.22     11.13 o 
   5   9   9      799.80      770.01     29.02 o 
   6   9   9       11.36       17.14      6.56 o 
   7   9   9        0.18        6.35      8.81 o 
  -8  10   9       40.94       43.73      9.93 o 
  -7  10   9        7.61        4.92      4.47 o 
  -6  10   9      175.99      175.93     11.32 o 
  -5  10   9        1.02        1.78      3.22 o 
  -4  10   9        4.83        7.38      3.12 o 
  -3  10   9       46.66       52.54      5.63 o 
  -2  10   9      154.05      135.73      8.84 o 
  -1  10   9      301.30      203.35     69.53 o 
   0  10   9     1104.75     1092.63     20.22 o 
   1  10   9      121.31      124.07      9.45 o 
   2  10   9        5.48        2.64      4.27 o 
   3  10   9        3.54        6.89      4.78 o 
   4  10   9       15.00       18.75      6.38 o 
   5  10   9        1.70        0.00      5.14 o 
   6  10   9        1.34        3.31      5.50 o 
  -8  11   9       84.21       77.00     12.81 o 
  -7  11   9        5.53        6.89      4.30 o 
  -6  11   9       56.02       45.92      7.48 o 
  -5  11   9       44.26       55.87      7.81 o 
  -4  11   9       12.80       11.19      4.18 o 
  -3  11   9       47.00       51.41      5.78 o 
  -2  11   9        0.07        1.95      2.50 o 
  -1  11   9      154.19      171.12      8.58 o 
   0  11   9        6.21       14.56      4.45 o 
   1  11   9      123.82      118.23      9.88 o 
   2  11   9        4.52        0.61      5.12 o 
   3  11   9       14.51       27.50      8.40 o 
   4  11   9       11.04        9.92      5.57 o 
   5  11   9       23.15       24.05      7.95 o 
   6  11   9      155.66      171.66     16.36 o 
  -7  12   9       41.05       57.61      8.79 o 
  -6  12   9       78.97       84.96      9.79 o 
  -5  12   9      123.67      129.00     10.63 o 
  -4  12   9       26.00       39.79      6.50 o 
  -3  12   9      194.98      199.11     11.24 o 
  -2  12   9       42.61       24.55      9.32 o 
  -1  12   9        7.48        3.09      3.39 o 
   0  12   9       60.26       48.43      7.18 o 
   1  12   9       62.34       59.83      7.88 o 
   2  12   9        5.46        9.74      5.43 o 
   3  12   9       49.83       62.37      9.77 o 
   4  12   9      204.59      215.77     15.81 o 
   5  12   9       12.65       14.49      6.68 o 
   6  12   9       66.63       75.83     17.83 o 
  -7  13   9       39.69       36.24      7.48 o 
  -6  13   9       31.89       25.48      6.44 o 
  -5  13   9        0.01        1.93      3.75 o 
  -4  13   9      134.21      150.83     11.14 o 
  -3  13   9      170.42      183.58     11.08 o 
  -2  13   9       90.45      107.70     12.28 o 
  -1  13   9        8.79       17.98      5.15 o 
   0  13   9       18.95       24.56      5.57 o 
   1  13   9        0.09        0.00      3.52 o 
   2  13   9       65.25       61.51      8.22 o 
   3  13   9      278.59      307.82     26.23 o 
   4  13   9       15.36       10.64      5.81 o 
   5  13   9       17.47       15.98      7.24 o 
  -6  14   9       33.71       46.00      8.14 o 
  -5  14   9       62.35       72.28      9.42 o 
  -4  14   9        0.10        4.33      3.89 o 
  -3  14   9       20.91       21.72      7.25 o 
  -2  14   9        0.20        0.00      4.33 o 
  -1  14   9       75.65       78.18     11.28 o 
   0  14   9      414.53      388.56     16.15 o 
   1  14   9        0.23        1.44      3.72 o 
   2  14   9        1.33        2.78      3.95 o 
   3  14   9        0.98        3.69      7.79 o 
   4  14   9       34.22       35.25     13.12 o 
   5  14   9       63.75       75.55     12.73 o 
  -6  15   9        2.63        0.69      4.49 o 
  -5  15   9       38.56       35.94      7.30 o 
  -4  15   9        0.10        3.43      5.72 o 
  -3  15   9      106.87      104.80     13.18 o 
  -2  15   9       47.37       60.62     10.58 o 
  -1  15   9       55.06       54.49      9.89 o 
   0  15   9        0.04        2.20      4.92 o 
   1  15   9       19.53       19.00      5.54 o 
   2  15   9      147.96      158.62     12.17 o 
   3  15   9       45.84       54.50     10.50 o 
   4  15   9        0.33        4.30      9.02 o 
  -5  16   9       38.17       46.26     10.51 o 
  -4  16   9       73.85       74.69     12.19 o 
  -3  16   9      106.83      137.45     15.18 o 
  -2  16   9        0.30        0.00      5.31 o 
  -1  16   9        3.90        5.97      5.98 o 
   0  16   9       52.91       67.18     11.36 o 
   1  16   9       39.72       40.83      7.36 o 
   2  16   9        3.81        5.02      4.60 o 
   3  16   9       14.45       12.32      6.73 o 
  -4  17   9        0.99        3.08      6.14 o 
  -3  17   9        0.39        0.19      5.54 o 
  -2  17   9       23.35       21.79      7.97 o 
  -1  17   9        0.45        0.00      5.07 o 
   0  17   9        5.21        1.68      5.51 o 
   1  17   9        0.68        0.40      5.15 o 
   2  17   9        2.87        6.14      4.89 o 
  -3  18   9        0.12        1.23      7.79 o 
  -2  18   9        2.49        0.00      5.96 o 
  -1  18   9        0.04        0.00      5.79 o 
   0  18   9        0.28        6.28      5.84 o 
   1  18   9        9.84        2.14      6.06 o 
  -9   0  10       27.91       23.57     10.25 o 
  -8   0  10       47.59       54.92     13.94 o 
  -7   0  10      572.15      508.26     31.97 o 
  -6   0  10       28.85       21.31      9.22 o 
  -5   0  10     1670.45     1588.72     51.65 o 
  -4   0  10        0.20        2.86      3.18 o 
  -3   0  10     1132.48     1068.86     25.91 o 
  -2   0  10     2007.17     1894.70     52.06 o 
  -1   0  10       44.57       42.42      9.84 o 
   0   0  10     5164.56     5185.68     85.26 o 
   1   0  10     2515.27     2380.21     58.61 o 
   2   0  10     1036.25      984.55     38.53 o 
   3   0  10       65.57       69.27     13.32 o 
   4   0  10      339.83      339.59     24.80 o 
   5   0  10      228.48      193.06     19.67 o 
   6   0  10        1.57       14.55      8.20 o 
   7   0  10      199.49      144.69     20.70 o 
  -9   1  10       13.97       17.55      6.58 o 
  -8   1  10      202.44      217.22     15.63 o 
  -7   1  10      732.13      764.88     27.53 o 
  -6   1  10      167.27      161.50     12.75 o 
  -5   1  10      351.29      330.49     25.52 o 
  -4   1  10      528.74      487.05     15.34 o 
  -3   1  10        7.94        6.40      2.23 o 
  -2   1  10       41.01       46.96      5.92 o 
  -1   1  10       29.61       22.52      5.36 o 
   0   1  10      157.53      131.28     10.29 o 
   1   1  10        3.06        6.74      3.76 o 
   2   1  10      378.22      364.51     18.14 o 
   3   1  10       15.74       17.52      5.65 o 
   4   1  10      605.02      589.64     22.81 o 
   5   1  10       81.59       69.14     10.00 o 
   6   1  10       50.77       49.72      9.12 o 
   7   1  10       32.49       28.45      8.10 o 
  -9   2  10       83.67      109.59     13.68 o 
  -8   2  10       22.83       25.47      7.10 o 
  -7   2  10        0.02        0.00      3.59 o 
  -6   2  10        1.10        1.30      3.55 o 
  -5   2  10        9.25        6.15      3.28 o 
  -4   2  10      145.09       76.28     50.13 o 
  -3   2  10        1.35        2.20      2.60 o 
  -2   2  10      573.78      521.07     15.56 o 
  -1   2  10       20.05       25.24      4.62 o 
   0   2  10      152.84      147.15     10.71 o 
   1   2  10      267.66      239.57     16.40 o 
   2   2  10       32.21       36.44      6.97 o 
   3   2  10       64.60       62.40      9.05 o 
   4   2  10       22.65       22.00      6.21 o 
   5   2  10       23.31       23.81      6.39 o 
   6   2  10      107.90      138.13     19.88 o 
   7   2  10       17.09       13.70      6.68 o 
  -9   3  10        0.28        0.00      3.97 o 
  -8   3  10       20.84       19.43      6.42 o 
  -7   3  10        0.01        3.30      3.99 o 
  -6   3  10        8.60       10.23      4.85 o 
  -5   3  10       14.85       10.29      5.83 o 
  -4   3  10        0.47        1.41      2.60 o 
  -3   3  10      176.53      186.38      9.76 o 
  -2   3  10       44.10       43.14      5.94 o 
  -1   3  10      356.26      333.53     12.74 o 
   0   3  10      504.83      545.45     19.92 o 
   1   3  10       15.76       14.04      4.64 o 
   2   3  10      128.75      119.98     10.50 o 
   3   3  10        0.34        1.82      3.55 o 
   4   3  10      206.72      187.75     13.21 o 
   5   3  10       11.79        5.87      4.42 o 
   6   3  10       34.90       45.90     13.53 o 
   7   3  10        3.77        0.00     12.09 o 
  -9   4  10       21.30       16.40      9.43 o 
  -8   4  10       23.82       39.42      8.32 o 
  -7   4  10        1.98        4.71      4.49 o 
  -6   4  10        8.24       11.61      4.30 o 
  -5   4  10       68.59       56.04      6.97 o 
  -4   4  10       33.29       34.06      5.50 o 
  -3   4  10        0.99        2.03      2.68 o 
  -2   4  10      146.21      153.05      9.03 o 
  -1   4  10      223.69      204.39     10.29 o 
   0   4  10      255.51      242.41     10.27 o 
   1   4  10       24.61       24.58      5.80 o 
   2   4  10       36.98       38.68      7.99 o 
   3   4  10      512.16      518.12     20.70 o 
   4   4  10        0.12        0.00      3.38 o 
   5   4  10       18.10       17.63      8.81 o 
   6   4  10        1.27        3.44      8.92 o 
   7   4  10        8.39        9.16      6.36 o 
  -9   5  10        8.18       13.12      8.81 o 
  -8   5  10        5.34        5.74      6.97 o 
  -7   5  10       28.28       42.50      6.70 o 
  -6   5  10       11.38       10.87      4.13 o 
  -5   5  10        9.24       22.08      4.81 o 
  -4   5  10        4.85        3.39      2.87 o 
  -3   5  10       36.72       36.56      5.63 o 
  -2   5  10        5.85        9.47      3.55 o 
  -1   5  10      289.68      284.90     12.22 o 
   0   5  10      119.05      116.09      6.87 o 
   1   5  10        1.22        5.22      3.84 o 
   2   5  10      148.75      162.70     11.57 o 
   3   5  10       20.18       19.90      6.01 o 
   4   5  10       87.28      124.61     18.44 o 
   5   5  10      206.63      189.51     14.78 o 
   6   5  10       31.69       37.48      8.58 o 
   7   5  10        5.24        1.51      5.14 o 
  -8   6  10        2.45        0.82      5.33 o 
  -7   6  10       82.82       93.06      9.38 o 
  -6   6  10       12.64       20.56      4.89 o 
  -5   6  10      327.66      311.07     13.49 o 
  -4   6  10        4.92        6.50      3.45 o 
  -3   6  10        2.13        3.07      2.79 o 
  -2   6  10     2260.18     2166.12     32.89 o 
  -1   6  10     2545.06     2490.03     50.44 o 
   0   6  10      282.90      265.48      9.99 o 
   1   6  10        3.52        5.72      3.76 o 
   2   6  10      121.15      140.53     11.07 o 
   3   6  10     1691.16     1585.18     62.20 o 
   4   6  10      347.13      363.87     19.35 o 
   5   6  10        5.52        6.18      4.92 o 
   6   6  10        0.00        6.42      5.07 o 
   7   6  10        2.18        1.43      6.76 o 
  -8   7  10        0.28        4.33      7.89 o 
  -7   7  10      200.78      186.48     14.41 o 
  -6   7  10        0.11        0.74      2.85 o 
  -5   7  10        8.04        8.17      3.72 o 
  -4   7  10       81.87       78.24      8.08 o 
  -3   7  10      747.30      662.75     18.92 o 
  -2   7  10      560.31      486.33     13.47 o 
  -1   7  10      968.71      968.24     18.75 o 
   0   7  10     1229.75     1139.11     20.45 o 
   1   7  10       10.52       21.16      5.45 o 
   2   7  10       16.38       22.76      6.04 o 
   3   7  10       43.66       57.05      9.31 o 
   4   7  10        6.41        5.53      5.07 o 
   5   7  10       19.75       22.19      6.95 o 
   6   7  10      104.76      112.41     14.20 o 
  -8   8  10       39.42       46.42      9.95 o 
  -7   8  10        6.06        7.80      4.90 o 
  -6   8  10       25.75       29.65      7.35 o 
  -5   8  10      678.10      630.80     19.53 o 
  -4   8  10       13.51       11.85      4.05 o 
  -3   8  10       41.94       34.23      4.86 o 
  -2   8  10       50.39       48.90      5.60 o 
  -1   8  10        7.08        5.64      2.76 o 
   0   8  10       25.03       24.73      4.31 o 
   1   8  10       30.83       31.56      4.54 o 
   2   8  10      398.44      328.80     16.88 o 
   3   8  10        6.57       15.91      7.38 o 
   4   8  10      125.41      136.64     13.83 o 
   5   8  10       41.70       46.58      9.53 o 
   6   8  10       43.24       50.28      9.97 o 
  -8   9  10       42.31       49.93     10.64 o 
  -7   9  10       19.55        9.77      5.86 o 
  -6   9  10        0.01        3.06      4.42 o 
  -5   9  10      100.03      111.46      9.70 o 
  -4   9  10       19.83       24.23      4.54 o 
  -3   9  10      285.75      281.59     10.97 o 
  -2   9  10      140.62      136.50      7.90 o 
  -1   9  10      146.22      137.59      7.85 o 
   0   9  10        8.62        9.34      4.82 o 
   1   9  10       19.05       16.17      4.59 o 
   2   9  10       44.34       47.45      8.25 o 
   3   9  10        4.34        3.73      4.28 o 
   4   9  10        0.73        2.87      4.76 o 
   5   9  10        0.70        2.99      6.87 o 
   6   9  10       25.96       26.95      8.05 o 
  -8  10  10        2.06       10.66     10.04 o 
  -7  10  10        1.82        0.00      4.90 o 
  -6  10  10       29.17       33.01      7.96 o 
  -5  10  10      155.25      156.90     10.72 o 
  -4  10  10       34.80       37.06      5.49 o 
  -3  10  10      141.06      155.55      8.56 o 
  -2  10  10       92.17      116.64      7.92 o 
  -1  10  10       38.36       41.33      5.35 o 
   0  10  10      155.93      150.34      9.93 o 
   1  10  10        1.82        3.30      3.68 o 
   2  10  10      135.09      137.72     17.22 o 
   3  10  10        0.11        1.53      4.08 o 
   4  10  10        7.05        5.63      5.32 o 
   5  10  10       16.99       14.83      8.10 o 
   6  10  10       21.66       21.52     11.27 o 
  -7  11  10      149.10      152.44     15.92 o 
  -6  11  10      194.73      188.64     15.50 o 
  -5  11  10       10.00       17.84      5.39 o 
  -4  11  10      111.08      115.41     10.14 o 
  -3  11  10       29.19       33.75      5.33 o 
  -2  11  10       62.05       70.96      6.85 o 
  -1  11  10      122.79       74.88     32.13 o 
   0  11  10       27.22       27.33      5.53 o 
   1  11  10        4.27        6.53      4.12 o 
   2  11  10       37.57       39.96     11.48 o 
   3  11  10      160.52      141.77     13.45 o 
   4  11  10      270.45      222.79     16.59 o 
   5  11  10        0.01        4.57      7.58 o 
  -7  12  10       17.77        9.94      7.16 o 
  -6  12  10        0.07        3.44      4.19 o 
  -5  12  10       69.04       67.72      9.03 o 
  -4  12  10      581.06      574.19     19.72 o 
  -3  12  10       70.91       85.65      8.95 o 
  -2  12  10       83.83       88.38      7.62 o 
  -1  12  10       26.98       28.88      5.98 o 
   0  12  10        0.58        2.82      3.80 o 
   1  12  10      595.45      578.10     19.79 o 
   2  12  10       14.12       12.85      5.94 o 
   3  12  10        8.29       18.85      9.02 o 
   4  12  10        8.62       14.35      6.68 o 
   5  12  10        4.29        4.10      6.52 o 
  -6  13  10       42.24       58.61      9.03 o 
  -5  13  10        0.95        0.54      3.94 o 
  -4  13  10       23.58       16.73      5.03 o 
  -3  13  10        0.26        0.00      3.37 o 
  -2  13  10        3.07        5.54      5.11 o 
  -1  13  10        8.50       14.44      4.80 o 
   0  13  10        3.19        7.51      4.33 o 
   1  13  10       30.55       31.17      6.55 o 
   2  13  10       15.51       16.06      6.19 o 
   3  13  10       34.73       50.21     14.35 o 
   4  13  10       34.49       24.80     11.68 o 
  -6  14  10        7.18       14.29      6.05 o 
  -5  14  10        3.82        3.84      4.60 o 
  -4  14  10        0.01        2.95      4.18 o 
  -3  14  10        6.52        0.00      5.12 o 
  -2  14  10       13.97       15.79      7.06 o 
  -1  14  10       91.56       93.82     12.74 o 
   0  14  10        0.07        3.72      3.90 o 
   1  14  10       11.39       13.89      5.13 o 
   2  14  10        0.94        5.40      5.58 o 
   3  14  10        1.23        2.67      5.34 o 
   4  14  10        2.05        0.00      7.79 o 
  -5  15  10        1.21        0.26      4.26 o 
  -4  15  10       18.49       19.80      7.66 o 
  -3  15  10       29.06       44.08      9.68 o 
  -2  15  10        4.45        9.08      6.23 o 
  -1  15  10        8.18        1.17      4.92 o 
   0  15  10        7.29        8.11      4.76 o 
   1  15  10        7.77       15.55      5.51 o 
   2  15  10        1.39        6.04      5.58 o 
   3  15  10        0.31        1.46      5.43 o 
  -4  16  10        0.93        3.53      6.13 o 
  -3  16  10        0.20        4.07      5.58 o 
  -2  16  10       45.86       55.28     10.62 o 
  -1  16  10       14.35       15.32      7.16 o 
   0  16  10       14.91       15.30      7.06 o 
   1  16  10       26.69       25.59      6.85 o 
   2  16  10       12.17       24.09      8.04 o 
  -3  17  10       14.84       25.00     11.07 o 
  -2  17  10       31.59       34.66      9.27 o 
  -1  17  10       62.85       64.34     11.94 o 
   0  17  10       14.92       17.43      7.58 o 
   1  17  10       24.21       32.32     12.91 o 
  -9   1  11        6.40        9.53      5.75 o 
  -8   1  11       38.63       43.24      8.93 o 
  -7   1  11       55.66       53.61      9.37 o 
  -6   1  11       15.38       12.32      5.47 o 
  -5   1  11      168.71      187.41     13.60 o 
  -4   1  11      384.04      361.14     16.24 o 
  -3   1  11       69.17       29.79     19.21 o 
  -2   1  11       18.40       21.79      4.57 o 
  -1   1  11      571.83      516.15     20.43 o 
   0   1  11      179.62      182.66     12.31 o 
   1   1  11        8.34        3.48      4.00 o 
   2   1  11      150.54      156.22     12.09 o 
   3   1  11       54.21       34.89      7.37 o 
   4   1  11       54.92       57.22      9.55 o 
   5   1  11       32.19       31.28      7.52 o 
   6   1  11        2.16        4.47      4.85 o 
  -9   2  11       15.69       18.38      6.94 o 
  -8   2  11       80.50       72.91     11.26 o 
  -7   2  11      145.77      139.96     14.06 o 
  -6   2  11       68.42       89.33     11.50 o 
  -5   2  11       31.05       22.31      6.42 o 
  -4   2  11      210.58      105.27     64.55 o 
  -3   2  11      206.82      177.97      9.93 o 
  -2   2  11     1105.85     1072.92     23.50 o 
  -1   2  11        6.74       10.55      4.49 o 
   0   2  11      114.41       84.64     13.73 o 
   1   2  11        0.08        1.88      3.47 o 
   2   2  11      319.79      245.52     26.54 o 
   3   2  11       64.58       77.71     10.36 o 
   4   2  11       11.14       15.99      7.48 o 
   5   2  11       25.42       35.11      7.85 o 
   6   2  11       43.59       35.66     12.30 o 
  -8   3  11       37.48       33.68      8.26 o 
  -7   3  11       18.84       25.45      8.10 o 
  -6   3  11      311.80      314.10     17.89 o 
  -5   3  11        2.41        1.62      2.72 o 
  -4   3  11      238.40      257.12     12.18 o 
  -3   3  11     1125.93     1031.93     23.44 o 
  -2   3  11      253.80      251.46     11.84 o 
  -1   3  11       33.10       42.97      6.19 o 
   0   3  11        4.72        0.00      3.24 o 
   1   3  11       87.15       70.92      9.19 o 
   2   3  11      390.85      340.76     17.30 o 
   3   3  11       48.61       51.17      8.58 o 
   4   3  11      335.33      352.58     18.61 o 
   5   3  11       41.35       59.23     14.55 o 
   6   3  11        2.67        0.20      4.85 o 
  -8   4  11       16.03       14.27      6.23 o 
  -7   4  11       10.97       25.28      7.09 o 
  -6   4  11      340.72      315.08     18.02 o 
  -5   4  11       35.16       37.64      6.14 o 
  -4   4  11        0.10        0.00      2.50 o 
  -3   4  11      107.16      106.27     10.94 o 
  -2   4  11       79.47       89.74      8.24 o 
  -1   4  11      858.64      798.52     30.03 o 
   0   4  11      356.95      380.76     17.68 o 
   1   4  11       86.11       83.77      9.98 o 
   2   4  11      335.51      362.13     17.81 o 
   3   4  11      135.27      151.31     12.34 o 
   4   4  11      139.98      121.77     12.61 o 
   5   4  11        0.37        0.00      6.15 o 
   6   4  11        0.62       10.83      6.21 o 
  -8   5  11       77.03       82.39     17.63 o 
  -7   5  11       45.02       50.61      9.45 o 
  -6   5  11        5.55        5.53      3.72 o 
  -5   5  11        9.58       15.22      4.14 o 
  -4   5  11      119.29      105.76     11.64 o 
  -3   5  11       46.50       40.65      6.02 o 
  -2   5  11      485.90      462.75     16.08 o 
  -1   5  11      445.88      400.49     18.26 o 
   0   5  11      292.29      310.65     17.93 o 
   1   5  11      317.19      287.52     15.66 o 
   2   5  11      151.67      160.07     12.28 o 
   3   5  11      143.45      130.75     12.14 o 
   4   5  11        6.39        8.20      6.97 o 
   5   5  11      288.27      299.73     18.77 o 
   6   5  11       34.12       36.83      8.97 o 
  -8   6  11       47.69       54.72     14.96 o 
  -7   6  11        0.06        1.10      4.56 o 
  -6   6  11       11.16       13.27      4.66 o 
  -5   6  11       43.87       38.71      6.34 o 
  -4   6  11      180.32      173.33     10.45 o 
  -3   6  11        5.97        7.02      3.40 o 
  -2   6  11       94.82       65.07      7.60 o 
  -1   6  11      285.39      295.18     13.10 o 
   0   6  11       27.40       21.45      4.78 o 
   1   6  11       53.37       56.89      8.51 o 
   2   6  11      220.18      189.23     13.27 o 
   3   6  11      177.03      156.37     19.06 o 
   4   6  11       30.62       35.48      8.11 o 
   5   6  11        3.18        1.65      5.64 o 
   6   6  11       51.54       52.30     10.49 o 
  -8   7  11       39.27       56.97     14.96 o 
  -7   7  11        3.30        3.95      4.63 o 
  -6   7  11      151.76      146.59     10.61 o 
  -5   7  11      140.92      131.67      9.78 o 
  -4   7  11        7.14       10.76      4.12 o 
  -3   7  11       43.52       44.51      6.60 o 
  -2   7  11      168.84      167.85     12.68 o 
  -1   7  11       10.95       15.60      4.32 o 
   0   7  11       20.33       21.24      4.72 o 
   1   7  11       43.02       41.99      6.19 o 
   2   7  11      289.54      253.54     15.26 o 
   3   7  11        1.22        2.20      4.03 o 
   4   7  11        1.95        8.89      5.65 o 
   5   7  11       33.92       53.11     10.21 o 
   6   7  11        6.71        3.86      9.63 o 
  -7   8  11       24.28       39.04      8.84 o 
  -6   8  11        1.77        2.46      4.64 o 
  -5   8  11      200.12      185.18     11.36 o 
  -4   8  11       24.02       25.20      5.90 o 
  -3   8  11       10.67       16.19      4.47 o 
  -2   8  11      412.66      410.84     15.77 o 
  -1   8  11       17.34       18.92      4.53 o 
   0   8  11       68.33       60.92      7.51 o 
   1   8  11       17.90       10.96      8.67 o 
   2   8  11       80.81       72.13     10.19 o 
   3   8  11       13.31       14.83      6.10 o 
   4   8  11        7.36       19.76      6.71 o 
   5   8  11        1.53        3.34      5.02 o 
  -7   9  11        3.09        7.32      5.40 o 
  -6   9  11        3.39       10.02      5.79 o 
  -5   9  11       11.72       12.50      4.49 o 
  -4   9  11      109.07       99.13      9.53 o 
  -3   9  11       14.78       18.22      5.77 o 
  -2   9  11      123.73      141.31     10.05 o 
  -1   9  11       20.90       15.47      3.96 o 
   0   9  11       61.71       69.74      6.87 o 
   1   9  11        1.43        7.64      4.76 o 
   2   9  11       39.80       35.25     11.07 o 
   3   9  11       24.94       30.09     14.45 o 
   4   9  11        1.50        6.60      6.35 o 
   5   9  11        9.82       11.27      6.62 o 
  -7  10  11        2.12        0.00      5.21 o 
  -6  10  11        0.19        3.26      5.14 o 
  -5  10  11       25.84       25.38      7.38 o 
  -4  10  11        6.64        5.02      3.85 o 
  -3  10  11      129.50      138.14     10.20 o 
  -2  10  11      491.51      506.01     15.18 o 
  -1  10  11       47.74       48.65      6.04 o 
   0  10  11       14.18       28.71      5.64 o 
   1  10  11        0.67        3.16      4.27 o 
   2  10  11      121.97      111.08     18.44 o 
   3  10  11       91.63       72.27     10.99 o 
   4  10  11        2.33        5.42      5.87 o 
   5  10  11        0.06        0.33      5.84 o 
  -7  11  11        7.51        9.73      6.96 o 
  -6  11  11      109.11      114.19     14.12 o 
  -5  11  11        0.11        7.38      5.43 o 
  -4  11  11      182.28      162.61     13.92 o 
  -3  11  11       14.96       11.85      4.44 o 
  -2  11  11       37.06       48.49      6.03 o 
  -1  11  11      107.39       93.61      9.54 o 
   0  11  11       65.76       80.93      9.20 o 
   1  11  11       36.68       54.90      8.01 o 
   2  11  11       19.49       24.49      7.60 o 
   3  11  11        4.10        7.17      8.81 o 
   4  11  11        2.85        4.50      6.23 o 
  -6  12  11      141.66      124.67     15.21 o 
  -5  12  11        4.22        8.15      6.01 o 
  -4  12  11      239.97      237.33     16.51 o 
  -3  12  11       31.82       41.86      7.02 o 
  -2  12  11       43.99       47.64      7.49 o 
  -1  12  11       23.12       28.95      6.40 o 
   0  12  11       23.13       26.01      6.19 o 
   1  12  11        0.02        0.00      3.74 o 
   2  12  11       73.86       96.64     13.03 o 
   3  12  11        0.12        1.23      6.97 o 
   4  12  11        2.38        0.00      6.97 o 
  -6  13  11      165.02      177.48     24.18 o 
  -5  13  11        1.25        0.97      5.37 o 
  -4  13  11       68.50       60.46      8.62 o 
  -3  13  11       80.00       87.02      9.69 o 
  -2  13  11        0.04        3.02      4.72 o 
  -1  13  11       48.61       48.78      7.69 o 
   0  13  11        1.04        0.33      3.97 o 
   1  13  11        0.98        3.87      4.24 o 
   2  13  11        0.03        3.26      5.14 o 
   3  13  11       15.24       18.16      7.64 o 
  -5  14  11       19.12       22.13     10.04 o 
  -4  14  11        0.00        2.96      4.49 o 
  -3  14  11       70.23       83.02     12.32 o 
  -2  14  11        0.17        3.70      6.87 o 
  -1  14  11       20.80       26.49     10.25 o 
   0  14  11        9.92       10.08      4.90 o 
   1  14  11        0.53        3.48      4.51 o 
   2  14  11        5.67       10.64      6.42 o 
   3  14  11       13.58       14.26      7.79 o 
  -4  15  11        0.28        8.40      8.81 o 
  -3  15  11       29.28       34.80      9.20 o 
  -2  15  11       20.63       13.06      7.41 o 
  -1  15  11        0.29        1.54      5.63 o 
   0  15  11       44.28       46.52      8.43 o 
   1  15  11       95.78      115.31     11.99 o 
   2  15  11        0.17        1.02      5.50 o 
  -2  16  11        4.04       14.35      9.63 o 
  -1  16  11       10.56       18.02      7.61 o 
   0  16  11       63.55       88.41     13.62 o 
  -8   0  12      109.16      108.21     19.47 o 
  -7   0  12        3.54       13.12      8.40 o 
  -6   0  12      296.30      256.38     24.18 o 
  -5   0  12        1.55        0.00      4.30 o 
  -4   0  12       22.95        9.02      6.15 o 
  -3   0  12      119.08      127.27     17.63 o 
  -2   0  12       24.37       24.59      8.81 o 
  -1   0  12      352.35      388.37     26.64 o 
   0   0  12      158.82      152.27     16.81 o 
   1   0  12      415.65      412.55     27.67 o 
   2   0  12      291.55      269.30     22.75 o 
   3   0  12      347.30      393.90     28.08 o 
   4   0  12       21.53       12.50      8.40 o 
   5   0  12        6.39        5.94      6.97 o 
   6   0  12       67.36       91.61     18.04 o 
  -8   1  12       90.26      109.43     14.05 o 
  -7   1  12       35.56       46.53      9.34 o 
  -6   1  12       76.86       69.03     10.86 o 
  -5   1  12        0.08        0.00      4.20 o 
  -4   1  12       93.96       81.24     10.79 o 
  -3   1  12      403.85      283.35    126.82 o 
  -2   1  12      183.42      171.23     12.80 o 
  -1   1  12        8.95        6.15      3.93 o 
   0   1  12       37.85       34.02      9.84 o 
   1   1  12       69.92       90.16     11.16 o 
   2   1  12        6.98        2.67      3.84 o 
   3   1  12        3.43        5.92      4.92 o 
   4   1  12       89.69       92.34     11.90 o 
   5   1  12       33.55       43.64      9.20 o 
   6   1  12       46.88       50.62     14.14 o 
  -8   2  12        5.67       16.29      6.66 o 
  -7   2  12        8.81        8.49      5.29 o 
  -6   2  12       83.76      106.54     12.73 o 
  -5   2  12      303.41      294.96     17.67 o 
  -4   2  12       29.96       17.72     13.89 o 
  -3   2  12       60.18       57.52      7.25 o 
  -2   2  12       76.49       96.44      8.82 o 
  -1   2  12      139.21      139.09     11.59 o 
   0   2  12       78.90       84.77     10.43 o 
   1   2  12       67.36       70.75      9.99 o 
   2   2  12        5.61        3.89      4.20 o 
   3   2  12        0.14        0.99      4.71 o 
   4   2  12      126.01      127.07     13.69 o 
   5   2  12       46.04       52.30     10.25 o 
   6   2  12       20.74       18.44     10.04 o 
  -8   3  12       20.26       33.70      8.67 o 
  -7   3  12      124.67      136.05     14.56 o 
  -6   3  12      132.59      126.37     13.46 o 
  -5   3  12        1.31        1.40      4.20 o 
  -4   3  12       76.90       69.51      8.08 o 
  -3   3  12       36.43       33.09      5.67 o 
  -2   3  12       72.86       69.35      7.87 o 
  -1   3  12        9.01        6.20      4.19 o 
   0   3  12        0.57        5.43      3.97 o 
   1   3  12        3.17        6.95      4.36 o 
   2   3  12       37.23       42.30      9.02 o 
   3   3  12        3.77        4.71      4.49 o 
   4   3  12       27.42       32.41      7.95 o 
   5   3  12       21.40       30.13     11.07 o 
  -8   4  12       51.42       44.15      9.74 o 
  -7   4  12       28.84       43.22      9.37 o 
  -6   4  12       39.89       48.18      9.13 o 
  -5   4  12       24.95       20.66      5.11 o 
  -4   4  12      134.09      153.26     10.12 o 
  -3   4  12       34.39       36.55      6.10 o 
  -2   4  12       85.88      100.67      9.19 o 
  -1   4  12       14.28       13.15      5.11 o 
   0   4  12       71.71       56.83      8.91 o 
   1   4  12       17.72        8.40      6.76 o 
   2   4  12       78.16       71.49     10.14 o 
   3   4  12        6.85       12.60      5.36 o 
   4   4  12       78.32       71.32     15.99 o 
   5   4  12       13.64       16.40      9.63 o 
  -8   5  12        6.45       11.48      8.81 o 
  -7   5  12        2.42        6.36      5.22 o 
  -6   5  12        0.73        3.24      4.76 o 
  -5   5  12        0.01        0.00      3.03 o 
  -4   5  12       10.10        6.13      3.56 o 
  -3   5  12      166.42      171.81     11.37 o 
  -2   5  12       74.71       92.39      8.89 o 
  -1   5  12        6.44        6.77      3.53 o 
   0   5  12       11.53        9.73      4.55 o 
   1   5  12       27.05       30.23      6.75 o 
   2   5  12       18.82       28.09     10.76 o 
   3   5  12       41.62       61.94      9.76 o 
   4   5  12       59.13       56.56     14.55 o 
   5   5  12        0.01        2.25      5.12 o 
  -7   6  12        0.94        0.00      4.76 o 
  -6   6  12        3.13        8.38      4.19 o 
  -5   6  12       21.06       15.43      4.73 o 
  -4   6  12      132.03      115.82     10.07 o 
  -3   6  12      380.25      351.43     15.10 o 
  -2   6  12      127.45      130.02      9.66 o 
  -1   6  12      166.90      188.54     11.12 o 
   0   6  12      197.34      194.82     15.99 o 
   1   6  12        4.82        3.06      3.64 o 
   2   6  12       45.98       54.15      9.13 o 
   3   6  12      104.19      120.92     19.67 o 
   4   6  12        0.06        0.88      4.78 o 
   5   6  12        5.97        9.29      7.07 o 
  -7   7  12       80.41      103.70     20.08 o 
  -6   7  12       74.46       77.75      9.36 o 
  -5   7  12       18.26       20.71      5.41 o 
  -4   7  12       56.06       48.63      7.04 o 
  -3   7  12       18.03       27.51      5.71 o 
  -2   7  12      113.83       93.90      9.25 o 
  -1   7  12        3.56        6.52      3.62 o 
   0   7  12       38.02       48.91      8.72 o 
   1   7  12       72.04       98.35     11.51 o 
   2   7  12       44.08       56.97     14.14 o 
   3   7  12       70.51       67.25     10.51 o 
   4   7  12        0.74        4.52      4.92 o 
   5   7  12       93.51      117.43     14.75 o 
  -7   8  12        0.01        0.00      5.19 o 
  -6   8  12        8.65       15.43      9.43 o 
  -5   8  12      355.65      369.69     16.36 o 
  -4   8  12        2.04        1.18      3.22 o 
  -3   8  12       61.53       59.93      7.86 o 
  -2   8  12        0.05        3.74      3.37 o 
  -1   8  12      388.44      381.55     15.88 o 
   0   8  12       19.86       21.41      5.31 o 
   1   8  12        4.80        4.92      6.76 o 
   2   8  12        1.19        0.00      6.56 o 
   3   8  12        6.27        3.64      5.84 o 
   4   8  12       78.78       78.19     12.08 o 
  -7   9  12       75.77      111.69     20.70 o 
  -6   9  12        4.00        4.62      5.23 o 
  -5   9  12       76.60       79.43      9.39 o 
  -4   9  12        5.63        2.83      3.84 o 
  -3   9  12      111.18      112.55     10.30 o 
  -2   9  12      326.29      297.75     14.42 o 
  -1   9  12       33.01       42.27      6.88 o 
   0   9  12       51.71       75.75      8.72 o 
   1   9  12      301.87      317.66     26.64 o 
   2   9  12       67.37       76.44     16.81 o 
   3   9  12        5.42       11.01      6.01 o 
   4   9  12       60.51       66.11     11.95 o 
  -6  10  12       73.61       88.19     13.32 o 
  -5  10  12       15.92       11.12      6.35 o 
  -4  10  12      113.35      111.19     13.40 o 
  -3  10  12       53.07       52.11      7.68 o 
  -2  10  12       28.37       40.63      6.87 o 
  -1  10  12       35.18       27.45      5.97 o 
   0  10  12       37.38       43.93      9.01 o 
   1  10  12        4.52        0.00      6.15 o 
   2  10  12       11.90       16.91      7.41 o 
   3  10  12      158.46      221.34     24.80 o 
   4  10  12       17.57       18.24     10.66 o 
  -6  11  12       73.49       71.87     12.46 o 
  -5  11  12       70.68       74.62     12.09 o 
  -4  11  12        9.50       14.27      6.85 o 
  -3  11  12       34.61       48.07      7.58 o 
  -2  11  12        6.64        7.44      4.99 o 
  -1  11  12       20.97       22.92      7.38 o 
   0  11  12        9.73       12.58      5.95 o 
   1  11  12        1.85        1.87      5.34 o 
   2  11  12      137.90      149.01     15.28 o 
   3  11  12        2.48        9.22      9.84 o 
  -5  12  12        3.51        2.34      5.98 o 
  -4  12  12       13.63       23.38      7.73 o 
  -3  12  12        0.73        5.45      4.77 o 
  -2  12  12        4.48        2.36      5.31 o 
  -1  12  12       21.80       20.74      7.15 o 
   0  12  12      108.70       92.08     10.53 o 
   1  12  12       16.54       16.78     11.27 o 
   2  12  12       23.60       36.55      8.95 o 
   3  12  12        8.75        9.53      6.20 o 
  -4  13  12       28.48       23.21      8.04 o 
  -3  13  12       11.47       16.19     10.86 o 
  -2  13  12       18.80       22.13     11.27 o 
  -1  13  12        0.89        4.72      5.81 o 
   0  13  12       26.77       27.07      6.79 o 
   1  13  12        0.07        1.11      5.22 o 
   2  13  12        0.04        2.46      5.65 o 
  -3  14  12        0.32        0.00      6.76 o 
  -2  14  12       24.84       18.85     12.50 o 
  -1  14  12       14.67       12.86      5.52 o 
   0  14  12        0.06        0.31      4.52 o 
   1  14  12       91.58       98.62     13.77 o 
  -1  15  12        9.94        6.56      9.43 o 
  -7   1  13        3.39        3.59      4.52 o 
  -6   1  13        3.63        7.92      5.94 o 
  -5   1  13       64.30       77.19     11.59 o 
  -4   1  13        1.16        0.00      5.23 o 
  -3   1  13       48.86       47.62      8.84 o 
  -2   1  13        7.43       12.06      4.90 o 
  -1   1  13        2.44        2.83      3.82 o 
   0   1  13       12.87       10.63      5.13 o 
   1   1  13       71.48       93.06     11.88 o 
   2   1  13        3.59        3.68      4.42 o 
   3   1  13       11.93       17.42      6.52 o 
   4   1  13       63.67       70.58     11.50 o 
   5   1  13        0.04        3.92      5.43 o 
  -7   2  13        7.27        9.72      5.58 o 
  -6   2  13        1.15        0.00      3.44 o 
  -5   2  13       49.48       40.87      8.55 o 
  -4   2  13        9.52       14.35      5.48 o 
  -3   2  13       96.71      116.63      9.64 o 
  -2   2  13      145.06      121.04     12.73 o 
  -1   2  13      297.44      276.68     30.23 o 
   0   2  13      338.06      349.76     18.82 o 
   1   2  13        6.97        5.75      4.56 o 
   2   2  13       10.82        7.99      5.22 o 
   3   2  13       17.87       16.17      6.16 o 
   4   2  13       64.42       67.42     10.97 o 
   5   2  13       16.41       13.53      9.63 o 
  -7   3  13      263.46      254.60     19.47 o 
  -6   3  13        1.11        5.69      4.90 o 
  -5   3  13      122.74      101.14     12.68 o 
  -4   3  13       68.36       71.89      8.55 o 
  -3   3  13      318.31      277.22     13.58 o 
  -2   3  13      236.12      229.65     15.99 o 
  -1   3  13      455.77      415.45     21.21 o 
   0   3  13       39.02       44.05      8.45 o 
   1   3  13       41.47       40.56      8.18 o 
   2   3  13      294.21      321.17     18.62 o 
   3   3  13       43.14       43.56      9.12 o 
   4   3  13       15.73       19.64      7.99 o 
  -7   4  13        1.93       10.86      5.94 o 
  -6   4  13       25.72       32.01      8.14 o 
  -5   4  13      109.77       91.09     12.16 o 
  -4   4  13       48.92       42.48      6.87 o 
  -3   4  13        0.28        4.12      3.26 o 
  -2   4  13        7.90        2.92      3.13 o 
  -1   4  13      115.31      140.26     13.73 o 
   0   4  13      246.50      227.88     15.57 o 
   1   4  13       18.68       14.26      5.86 o 
   2   4  13       99.26       99.31     12.50 o 
   3   4  13       15.08       16.01      6.06 o 
   4   4  13       32.54       45.29     13.53 o 
  -7   5  13       56.15       52.52     10.30 o 
  -6   5  13       52.51       58.75     10.50 o 
  -5   5  13        1.59        3.24      3.74 o 
  -4   5  13       15.63       13.36      5.85 o 
  -3   5  13       15.11       17.08      4.85 o 
  -2   5  13      188.08      214.68     12.25 o 
  -1   5  13      199.46      192.49     14.34 o 
   0   5  13       22.67       22.60      6.66 o 
   1   5  13       41.78       43.92      8.84 o 
   2   5  13       82.48       83.01     11.70 o 
   3   5  13        0.18        0.00      6.56 o 
   4   5  13       40.45       55.54     15.17 o 
  -7   6  13       28.18       28.69     11.27 o 
  -6   6  13       50.31       58.41     10.78 o 
  -5   6  13       39.03       54.98      8.14 o 
  -4   6  13       23.52       27.76      6.12 o 
  -3   6  13        2.84        6.49      3.71 o 
  -2   6  13        0.32        2.85      6.66 o 
  -1   6  13        0.11        0.00      3.79 o 
   0   6  13       61.78       92.88     12.02 o 
   1   6  13       21.80       19.67     10.45 o 
   2   6  13       35.57       41.60      8.52 o 
   3   6  13       59.55       52.06     13.73 o 
   4   6  13        5.34       11.35      6.66 o 
  -6   7  13       15.08       16.17      5.58 o 
  -5   7  13       14.30       26.28      6.23 o 
  -4   7  13        0.12        3.02      3.65 o 
  -3   7  13       79.58       85.10      9.42 o 
  -2   7  13      115.26      112.95     10.49 o 
  -1   7  13        1.90        2.18      3.34 o 
   0   7  13        0.76        5.29      4.19 o 
   1   7  13        8.14        7.38      7.99 o 
   2   7  13      147.42      167.64     23.57 o 
   3   7  13      102.54      110.44     13.62 o 
   4   7  13        3.28        8.20      8.61 o 
  -6   8  13       21.49       22.54      7.62 o 
  -5   8  13       14.82       21.08      5.89 o 
  -4   8  13       28.68       35.54      6.89 o 
  -3   8  13       24.43       38.29      8.83 o 
  -2   8  13       15.45       12.33      4.78 o 
  -1   8  13        1.52        0.00      3.40 o 
   0   8  13        2.58        0.00      4.51 o 
   1   8  13      141.50      111.69     20.08 o 
   2   8  13        2.67        3.48      8.61 o 
   3   8  13       34.12       23.36     11.89 o 
  -6   9  13        3.09        5.53      9.43 o 
  -5   9  13       10.10       16.86      5.58 o 
  -4   9  13      155.73      160.18     12.30 o 
  -3   9  13       78.51       83.47      9.89 o 
  -2   9  13       74.16       76.06      9.20 o 
  -1   9  13       53.61       55.33      8.15 o 
   0   9  13       32.14       31.56     11.68 o 
   1   9  13       63.98       86.28     18.44 o 
   2   9  13       33.13       39.35     14.14 o 
   3   9  13       17.27       18.65     11.68 o 
  -5  10  13       25.08       22.18      7.76 o 
  -4  10  13        7.31       16.29      5.44 o 
  -3  10  13        9.48        3.36      4.47 o 
  -2  10  13       61.28       56.69      8.56 o 
  -1  10  13       11.53       15.18      6.70 o 
   0  10  13       62.08       65.58     16.60 o 
   1  10  13       20.21       20.90     11.07 o 
   2  10  13        0.10        1.64      8.20 o 
  -4  11  13        5.91        7.43      6.25 o 
  -3  11  13        0.35        0.12      4.17 o 
  -2  11  13       63.63       73.17      9.52 o 
  -1  11  13        0.14        0.00      5.29 o 
   0  11  13       17.17       21.48      7.64 o 
   1  11  13        0.03        7.58      9.84 o 
   2  11  13       17.81       32.59     13.73 o 
  -4  12  13       25.81       20.29     11.07 o 
  -3  12  13       16.39       27.73      8.07 o 
  -2  12  13       43.06       58.09     11.38 o 
  -1  12  13        8.57        9.79      6.71 o 
   0  12  13        3.58        6.36      6.42 o 
   1  12  13        0.34        0.00      7.99 o 
  -1  13  13        1.70        0.00      7.79 o 
   0  13  13        0.03        4.71      8.81 o 
  -6   0  14       56.14       64.76     16.60 o 
  -5   0  14       56.56       55.54     14.96 o 
  -4   0  14      102.29      135.47     20.49 o 
  -3   0  14      167.83      177.48     20.70 o 
  -2   0  14        2.90        0.20      5.74 o 
  -1   0  14       17.90       13.32      7.79 o 
   0   0  14      108.56      121.74     19.47 o 
   1   0  14       62.45       93.45     17.63 o 
   2   0  14       74.91      119.28     19.88 o 
   3   0  14        1.33        0.00      6.76 o 
   4   0  14      149.56      134.03     21.93 o 
  -6   1  14      191.78      207.10     16.58 o 
  -5   1  14        0.77        5.41      4.61 o 
  -4   1  14       38.60       43.71      8.99 o 
  -3   1  14      115.84      107.46     13.18 o 
  -2   1  14       92.89      106.97     12.90 o 
  -1   1  14       32.57       32.48      7.90 o 
   0   1  14       16.21       19.47      9.63 o 
   1   1  14      102.44       98.96     12.67 o 
   2   1  14        2.72        9.21      5.60 o 
   3   1  14       49.64       59.97     10.74 o 
  -6   2  14       10.64       21.17      7.31 o 
  -5   2  14       15.86       15.60      6.42 o 
  -4   2  14      128.71      117.66     13.71 o 
  -3   2  14        0.44        0.00      3.94 o 
  -2   2  14       71.79       72.64     11.13 o 
  -1   2  14       71.13       69.98     15.78 o 
   0   2  14       93.26       96.28     12.48 o 
   1   2  14       35.33       43.97      8.84 o 
   2   2  14        3.81        2.97      4.81 o 
   3   2  14      208.79      231.87     17.02 o 
  -6   3  14        8.90        8.00      5.65 o 
  -5   3  14       16.09       19.56      7.79 o 
  -4   3  14       10.47       14.72      6.23 o 
  -3   3  14       25.30       27.69      6.04 o 
  -2   3  14      121.97      103.12     12.74 o 
  -1   3  14       97.23      101.09     12.94 o 
   0   3  14        7.37       10.88      5.65 o 
   1   3  14       10.65       15.99      6.09 o 
   2   3  14       13.20       24.88      7.39 o 
   3   3  14        3.99        7.17      5.69 o 
  -6   4  14       31.32       39.28      9.30 o 
  -5   4  14        5.74        6.23      4.92 o 
  -4   4  14        4.72        3.48      4.68 o 
  -3   4  14       37.64       39.80      6.97 o 
  -2   4  14        0.17        2.05      3.97 o 
  -1   4  14       38.22       31.98      7.90 o 
   0   4  14      237.19      249.25     16.85 o 
   1   4  14       36.23       22.34      7.15 o 
   2   4  14       21.15       23.23      7.06 o 
   3   4  14        9.35        8.52      6.23 o 
  -6   5  14       25.48       45.09     13.73 o 
  -5   5  14       54.30       62.25     11.16 o 
  -4   5  14       13.25       14.70      5.21 o 
  -3   5  14       94.12      106.71     10.64 o 
  -2   5  14      113.53      116.20     19.26 o 
  -1   5  14        4.67       14.26      6.11 o 
   0   5  14        2.92        5.47      5.64 o 
   1   5  14        0.52        5.67      4.78 o 
   2   5  14        2.62        4.53      4.81 o 
   3   5  14       22.72       34.84     12.71 o 
  -5   6  14       18.49       15.42      7.58 o 
  -4   6  14      107.65      101.77     10.75 o 
  -3   6  14        2.50        2.95      3.91 o 
  -2   6  14        2.41       11.96      4.93 o 
  -1   6  14       47.30       51.03     10.12 o 
   0   6  14        7.60       10.17      5.66 o 
   1   6  14      182.78      173.74     15.51 o 
   2   6  14        6.49        7.58      7.17 o 
  -5   7  14        0.96        3.94      4.45 o 
  -4   7  14        0.02        0.00      4.08 o 
  -3   7  14       10.94        8.49      5.41 o 
  -2   7  14      337.54      364.05     16.96 o 
  -1   7  14       85.31       86.87     15.99 o 
   0   7  14        5.67        4.77      5.34 o 
   1   7  14      130.81      158.83     23.77 o 
   2   7  14        1.07        0.41      7.58 o 
  -5   8  14        3.26        5.24      4.69 o 
  -4   8  14       28.43       34.37      7.72 o 
  -3   8  14        8.88       12.68      5.66 o 
  -2   8  14       11.35       17.65      5.86 o 
  -1   8  14       76.50       85.49     12.55 o 
   0   8  14       96.27       93.97     13.94 o 
   1   8  14       22.80       27.05     12.50 o 
  -4   9  14        6.97        8.12      6.56 o 
  -3   9  14        3.22       11.18      5.38 o 
  -2   9  14       20.98       21.19      6.20 o 
  -1   9  14      149.24      179.50     12.66 o 
   0   9  14       26.27       31.77     13.53 o 
   1   9  14       35.13       30.54     13.53 o 
  -3  10  14      102.49      115.37     11.96 o 
  -2  10  14        2.66       13.07      5.38 o 
  -1  10  14        8.37       11.85      6.79 o 
   0  10  14       30.54       35.25     13.53 o 
  -2  11  14       10.85       13.94     10.45 o 
  -1  11  14        0.43        4.10      9.63 o 
  -5   1  15       13.08       15.55      6.85 o 
  -4   1  15       32.92       30.31      8.47 o 
  -3   1  15      239.43      218.90     24.18 o 
  -2   1  15      167.25      174.13     15.86 o 
  -1   1  15      103.19      116.00     19.88 o 
   0   1  15        1.22        2.24      4.92 o 
   1   1  15        1.63        3.33      4.83 o 
   2   1  15       49.07       50.06     12.91 o 
  -5   2  15       57.65       65.09     11.47 o 
  -4   2  15        6.06        9.06      5.56 o 
  -3   2  15      102.21      107.82     14.05 o 
  -2   2  15       67.22       66.19     11.45 o 
  -1   2  15       73.28       68.90     11.52 o 
   0   2  15       81.27       83.71     12.38 o 
   1   2  15       28.72       28.22      8.16 o 
   2   2  15       28.06       29.64      8.84 o 
  -5   3  15       52.83       51.85     15.37 o 
  -4   3  15       11.59       19.19      6.97 o 
  -3   3  15      221.85      220.48     17.23 o 
  -2   3  15       26.17       36.41      9.10 o 
  -1   3  15      103.15      102.93     13.83 o 
   0   3  15        5.96        3.07      6.76 o 
   1   3  15      193.72      232.61     17.24 o 
   2   3  15        5.97        2.76      5.57 o 
  -5   4  15       58.67       79.31     18.24 o 
  -4   4  15        2.11        6.25      5.89 o 
  -3   4  15       52.02       65.04     11.38 o 
  -2   4  15       22.75       25.21     11.48 o 
  -1   4  15      157.93      154.79     16.22 o 
   0   4  15       71.64       86.08     18.04 o 
   1   4  15       17.25       18.44      7.39 o 
  -4   5  15        8.92       17.22      6.92 o 
  -3   5  15       29.77       41.31      7.79 o 
  -2   5  15       22.20       21.90      7.82 o 
  -1   5  15       26.21       34.74      9.37 o 
   0   5  15       48.91       61.84     11.00 o 
   1   5  15        6.04        7.94      6.29 o 
  -4   6  15        0.69        3.28      4.74 o 
  -3   6  15       33.83       30.54      6.96 o 
  -2   6  15      130.95      143.33     15.91 o 
  -1   6  15       31.19       45.82     10.71 o 
   0   6  15       51.87       57.19     11.03 o 
   1   6  15        8.42       13.53      9.63 o 
  -3   7  15       10.65       17.85      6.14 o 
  -2   7  15       18.49       26.74      8.55 o 
  -1   7  15        1.82        0.00      5.21 o 
   0   7  15      118.40      147.15     21.31 o 
  -2   8  15       23.07       31.15      7.37 o 
  -1   8  15        6.65       11.90      6.52 o 
                                                 
